# Supplementary material for: A small molecule inhibitor prevents gut bacterial genotoxin production
Source: Nat Chem Biol. 2022 Oct 17;19(2):159–67. doi: 10.1038/s41589-022-01147-8 (PMC9889270; doi:10.1038/s41589-022-01147-8)
Supplement: Source Data Fig. 2 — Plate reader (fluoresce) and LC–MS peak area data for panels a–d (each panel its own tab). [file 41589_2022_1147_MOESM3_ESM.xlsx]

## Sheet: Fig 2a
inhibitor	MRV03-037	MRV03-037	MRV03-037	MRV03-037	MRV03-037	MRV03-037	MRV03-037	MRV03-037	MRV03-068	MRV03-068	MRV03-068	MRV03-068	MRV03-068	MRV03-068	MRV03-068	MRV03-068	MRV03-069	MRV03-069	MRV03-069	MRV03-069	MRV03-069	MRV03-069	MRV03-069	MRV03-069	MRV03-070	MRV03-070	MRV03-070	MRV03-070	MRV03-070	MRV03-070	MRV03-070	MRV03-070	Vehicle controls								MRV03-037	MRV03-037	MRV03-037	MRV03-037	MRV03-037	MRV03-037	MRV03-037	MRV03-037	MRV03-068
nM	0.01	0.1	1	10	100	1000	10000	100000	0.01	0.1	1	10	100	1000	10000	100000	0.01	0.1	1	10	100	1000	10000	100000	0.01	0.1	1	10	100	1000	10000	100000									0.01	0.1	1	10	100	1000	10000	100000	0.01
	B3	B4	B5	B6	B7	B8	B9	B10	C3	C4	C5	C6	C7	C8	C9	C10	D3	D4	D5	D6	D7	D8	D9	D10	E3	E4	E5	E6	E7	E8	E9	E10	F3	F4	F5	F6	F7	F8	F9	F10	G3	G4	G5	G6	G7	G8	G9	G10	H3
	0	0	0	0	0	0	0	0	1	0	0	0	0	0	0	0	0	0	0	0	1	0	0	1	0	2	1	1	0	0	0	1	1	2	1	3	0	2	1	2	1	1	1	2	1	1	2	2	2
	3	4	3	3	5	6	6	4	5	4	3	3	4	4	5	4	3	3	3	3	4	3	4	5	3	4	3	3	4	3	5	4	5	4	3	5	4	5	5	5	3	3	3	3	5	5	4	5	4
	3	3	4	3	6	11	8	6	4	3	3	2	7	5	9	7	3	3	2	4	7	4	5	7	3	3	3	4	5	2	8	6	7	7	7	7	6	8	7	7	2	3	4	4	6	7	8	8	4
	2	3	3	4	9	16	11	9	5	3	4	4	10	7	14	8	4	2	4	4	9	6	9	12	3	3	3	4	6	2	11	10	9	11	11	10	9	11	11	10	3	3	3	4	8	9	10	9	5
	2	4	3	4	13	24	16	13	5	4	2	4	13	9	19	12	3	2	3	4	13	8	10	16	3	3	2	5	9	3	15	14	12	15	13	15	10	14	15	14	4	2	3	3	13	13	13	14	4
	4	4	2	5	18	34	22	18	5	3	3	3	17	10	27	15	3	2	3	3	16	11	13	22	3	3	3	4	10	3	20	18	17	20	19	20	15	18	19	19	2	3	3	4	16	19	18	19	6
	2	3	3	5	25	45	29	24	4	3	3	3	22	14	37	20	3	3	4	4	21	14	17	29	3	3	2	6	13	4	26	23	23	26	25	27	19	26	24	26	3	4	3	3	21	25	25	24	5
	2	3	3	4	33	58	37	32	6	3	2	3	29	17	45	26	5	3	4	3	27	17	22	37	2	3	3	7	18	3	33	29	29	33	31	35	24	32	32	34	3	3	3	3	27	32	29	33	5
	3	3	4	6	42	73	46	40	4	3	3	4	36	22	57	32	3	3	4	3	33	21	28	47	2	3	4	8	22	5	43	37	36	41	39	44	29	39	41	42	3	2	3	4	32	39	38	41	6
	3	3	3	7	51	92	57	50	5	4	3	3	44	28	71	40	4	3	3	3	41	27	35	57	3	3	3	10	28	4	53	46	45	51	47	53	38	47	50	52	3	3	3	5	41	49	47	49	6
	3	2	4	7	62	111	70	60	5	4	3	4	53	35	87	46	2	3	4	3	50	33	43	70	3	3	3	11	33	5	64	55	54	60	58	64	45	58	59	63	3	5	3	5	50	57	56	60	6
	3	3	5	8	74	134	83	71	5	3	4	3	64	41	102	56	4	3	3	5	59	39	52	84	2	4	4	14	39	6	75	68	65	72	68	77	55	68	72	75	2	2	3	5	58	69	66	72	4
	3	3	4	9	89	156	99	86	5	3	3	4	75	49	121	69	4	4	5	4	69	46	60	98	4	3	4	17	48	6	90	78	75	84	80	89	63	80	85	90	3	3	4	5	69	81	79	84	5
	3	4	4	10	103	180	113	100	6	3	3	4	86	59	140	79	3	3	3	4	78	55	71	114	3	3	4	18	56	6	102	91	87	97	93	103	74	92	98	103	2	3	4	7	79	94	91	97	5
	3	4	4	11	119	207	131	114	4	3	5	5	99	68	161	90	5	4	3	4	92	63	81	131	3	4	4	21	65	7	117	105	101	111	106	118	85	105	112	119	3	3	3	6	90	108	104	113	5
	3	2	4	14	136	233	149	130	6	4	4	3	113	78	183	104	3	3	4	4	104	73	94	148	4	3	5	24	74	7	132	120	114	127	120	133	97	120	127	135	2	4	5	7	103	123	119	128	5
	3	4	4	15	154	261	167	143	5	3	4	4	128	89	206	117	3	2	4	5	117	85	106	168	3	4	4	28	84	7	149	134	128	142	136	152	109	134	143	152	4	3	4	8	116	137	132	143	5
	3	4	6	17	173	291	186	161	5	4	4	5	142	102	230	131	4	3	4	5	131	96	119	187	2	4	4	31	96	8	167	152	142	158	151	168	122	150	159	171	4	3	5	10	130	154	149	161	6
	3	4	6	19	192	321	207	181	6	4	5	5	157	114	254	147	3	3	3	5	146	107	133	208	3	4	5	36	106	10	185	168	157	175	168	186	135	166	176	188	3	3	6	10	145	170	163	178	5
	4	4	5	20	211	351	229	202	5	2	5	6	174	128	278	164	3	2	5	6	162	121	148	229	4	5	6	40	119	11	203	186	175	193	185	206	151	183	194	210	4	3	5	12	161	186	181	197	5
	2	4	6	23	230	381	249	215	6	4	5	7	192	141	304	180	4	4	4	7	177	133	163	252	5	4	7	45	131	10	222	203	191	211	202	225	165	201	215	230	3	4	4	13	178	206	198	216	5
	2	4	6	26	249	412	273	246	6	3	5	6	209	155	332	198	3	3	4	8	194	147	179	275	4	5	6	50	145	12	243	223	208	230	220	246	181	219	234	251	2	3	5	14	193	223	217	238	5
	3	3	7	27	269	438	296	263	5	3	5	7	226	172	357	214	3	2	3	7	210	160	194	300	5	5	7	59	154	14	262	244	224	249	239	267	195	238	255	272	3	4	5	16	208	245	236	259	5
	4	4	6	29	289	468	319	277	4	4	4	8	244	188	383	235	4	2	5	7	228	176	213	323	4	5	9	60	173	15	283	262	242	267	258	287	213	258	274	296	3	3	6	17	227	264	255	279	6
	4	4	8	32	307	497	342	296	5	4	4	9	265	204	410	253	4	2	5	9	246	191	230	348	3	6	10	67	186	17	305	284	263	289	279	307	230	278	295	318	3	4	7	19	243	286	273	300	6
	4	5	8	36	327	527	367	320	5	4	4	8	283	220	437	274	3	3	5	10	264	207	248	371	3	6	10	73	202	18	327	305	281	308	298	330	247	298	317	340	4	3	7	22	263	306	295	323	4
	2	5	8	40	347	553	389	335	5	3	6	10	303	236	461	295	3	3	5	11	282	222	267	397	3	5	10	78	217	19	348	327	300	329	319	351	266	316	338	362	3	4	8	23	282	326	314	344	5
	3	4	10	42	371	581	412	348	5	4	5	12	322	253	484	315	4	3	5	11	302	240	285	419	4	6	13	86	233	22	370	347	318	351	340	374	284	338	361	387	4	3	8	23	300	349	335	369	6
	3	5	10	46	394	605	435	378	6	3	6	12	343	267	507	336	3	4	5	14	322	255	303	440	4	6	14	92	249	24	394	369	337	372	361	397	302	362	382	410	3	4	10	27	320	371	356	391	5
	4	6	12	50	417	628	455	395	5	4	6	14	364	283	532	357	3	2	5	13	340	273	323	464	3	7	15	99	263	26	416	392	356	392	382	420	323	382	404	432	2	4	9	29	339	392	379	413	6
	3	5	11	52	439	648	478	422	4	3	5	13	381	299	556	379	3	2	6	15	361	291	344	488	4	6	16	106	278	28	436	413	375	413	404	444	341	405	428	454	2	5	9	31	360	414	399	434	5
	2	5	12	57	462	670	505	443	5	3	6	14	401	315	581	401	4	2	6	17	380	307	365	512	4	7	17	113	293	29	457	432	393	435	423	464	362	425	448	474	2	3	10	33	379	437	420	455	5
	3	5	13	61	481	691	531	472	5	3	6	15	421	330	606	422	3	2	6	16	399	323	386	539	3	7	19	120	307	32	479	454	413	456	446	487	383	446	470	493	4	4	10	35	399	456	440	476	6
	5	4	13	65	501	709	558	492	6	4	8	17	441	344	627	443	4	2	7	16	419	336	405	562	3	7	19	126	322	35	497	475	434	474	466	507	404	468	491	519	3	4	11	38	417	475	459	497	6
	4	6	14	69	519	725	583	505	6	3	7	17	463	360	646	468	3	4	6	20	438	349	424	587	3	7	22	132	335	37	521	501	457	493	483	527	425	486	509	545	2	3	11	41	434	494	479	522	6
	4	5	14	73	536	743	606	532	4	4	7	20	485	380	666	495	3	4	7	20	457	365	445	609	4	9	23	139	347	40	544	526	483	514	502	544	445	506	528	566	3	3	12	43	453	515	499	546	5
	4	5	16	79	555	762	626	552	5	5	8	20	511	402	685	521	4	3	8	21	477	382	467	631	4	8	24	144	362	41	566	550	508	537	521	561	465	526	553	592	3	4	13	45	472	535	518	569	6
	4	6	16	83	571	776	647	567	3	4	7	21	535	424	704	549	4	2	7	21	502	402	492	652	5	9	26	151	378	43	589	575	533	560	543	580	483	549	576	616	4	5	14	49	492	555	540	593	5
	4	5	17	87	586	791	668	584	5	3	7	23	558	446	720	573	3	2	7	23	526	424	517	672	3	9	28	159	398	47	608	597	554	584	565	599	504	571	598	635	3	5	14	52	516	577	562	614	6
	3	7	20	92	601	805	686	603	5	3	9	25	580	466	736	599	4	3	8	25	551	444	540	691	3	9	28	166	418	50	627	618	578	603	586	620	522	596	621	658	3	4	14	56	538	597	581	636	5
	3	6	20	97	614	818	706	616	5	4	8	26	604	484	750	623	4	3	9	26	574	466	566	707	4	9	31	175	436	53	649	640	599	624	606	640	540	615	644	678	3	3	16	58	560	619	602	657	6
	3	6	20	102	628	830	721	631	6	4	9	28	624	503	765	644	4	3	8	27	597	482	590	725	4	10	33	183	456	56	669	659	621	645	629	661	561	637	661	694	4	4	17	62	581	636	623	675	6
	4	7	23	108	640	844	737	641	6	4	8	30	644	521	780	667	4	2	9	29	621	501	612	739	4	10	35	193	473	60	686	677	639	665	650	680	585	657	680	713	4	5	17	64	601	654	642	689	6
	4	7	24	114	652	854	753	661	6	5	9	31	664	535	790	683	3	3	8	31	639	518	632	755	4	12	38	201	491	62	702	694	657	683	666	698	607	675	700	730	3	5	18	69	623	672	661	709	6
	3	7	25	118	662	863	769	671	6	4	9	32	682	550	802	703	4	4	9	32	659	535	652	769	3	11	39	211	504	66	716	711	674	698	684	713	628	694	715	745	4	4	19	72	641	687	675	725	5
	3	7	25	125	674	876	781	684	5	3	9	35	698	568	818	721	3	3	9	34	679	550	672	785	4	11	42	220	518	69	733	728	691	715	701	730	648	708	731	760	3	4	20	76	656	704	690	741	6
	3	7	27	130	686	886	796	693	6	4	10	37	715	584	834	738	4	3	10	36	696	565	687	796	4	11	45	229	535	74	748	742	707	731	716	742	666	727	744	775	4	4	21	80	676	718	710	753	5
	4	7	27	136	696	894	809	706	5	4	11	40	731	592	837	754	4	4	10	38	715	579	704	808	4	12	47	238	548	76	758	755	725	744	731	762	684	742	763	788	3	5	22	84	691	732	720	769	5
	2	7	29	142	706	905	820	716	5	5	10	42	747	608	850	769	4	4	11	40	731	591	722	821	4	13	50	247	561	81	774	770	738	758	745	773	701	755	777	804	3	4	22	88	705	747	735	781	6
	4	7	31	148	714	914	829	722	6	3	10	43	761	622	860	785	3	3	10	41	746	603	737	831	4	12	52	256	572	85	785	783	751	772	759	787	717	771	789	815	5	6	23	93	721	759	751	794	5
	4	7	31	154	724	921	843	738	5	4	10	44	776	634	869	798	2	3	11	43	760	617	750	842	3	13	56	267	587	89	796	793	764	785	774	799	735	784	803	825	3	4	24	97	738	774	762	805	6
	3	8	32	159	732	930	854	745	4	4	11	47	789	645	878	811	4	3	11	45	773	627	765	853	4	14	58	276	597	94	811	807	778	796	784	810	750	796	812	836	3	5	25	101	750	783	774	818	5
	4	6	34	167	741	937	863	752	6	4	11	49	800	656	890	824	3	3	11	46	788	639	779	864	5	14	59	286	608	95	822	816	789	806	795	822	762	809	827	849	3	4	26	105	763	794	788	829	6
	4	9	35	173	749	943	874	760	6	5	12	52	814	665	896	836	4	3	10	49	800	651	794	871	4	15	63	297	619	101	830	830	804	821	810	834	777	821	839	860	2	5	26	110	772	804	795	837	5
	3	9	36	181	756	952	882	769	6	4	12	54	825	677	903	848	4	4	13	52	812	660	804	881	4	15	67	308	630	104	842	839	814	830	820	844	790	829	847	867	4	5	29	115	787	816	806	847	6
	4	8	36	187	762	958	894	778	5	4	12	57	837	687	913	859	2	4	11	53	824	671	815	890	5	16	69	318	639	110	852	851	824	840	830	854	802	842	861	878	3	4	29	118	798	824	816	856	6
	2	8	38	193	770	966	899	782	5	4	13	59	846	696	921	870	2	4	12	57	836	680	827	898	4	17	72	328	647	113	862	858	834	847	841	865	814	853	868	885	4	5	31	124	808	835	827	864	5
	5	9	39	201	780	971	908	790	5	5	13	62	857	707	929	879	4	3	13	59	848	689	838	904	4	18	76	340	657	120	870	867	843	858	850	874	825	861	879	896	4	5	31	129	818	846	838	874	6
	3	9	41	207	784	980	916	782	5	6	13	64	866	714	938	889	4	4	13	60	856	698	849	912	5	17	78	349	664	123	881	877	854	869	861	882	837	870	887	905	4	5	32	134	830	853	847	884	4
	4	9	42	213	791	985	924	806	6	5	13	67	875	724	944	898	3	3	13	63	867	706	857	920	6	18	82	359	673	128	885	882	861	878	868	891	847	880	900	911	3	5	34	138	838	860	855	890	5
raw fluorescence	4	9	43	222	798	990	930	795	7	4	13	69	882	728	949	906	4	4	14	66	877	714	866	926	5	18	85	368	676	133	898	892	870	885	879	900	858	889	906	919	3	5	34	142	843	867	862	899	5
01:01:00	3	8	44	228	803	998	937	820	5	4	14	74	892	737	955	917	3	3	15	68	886	725	878	933	5	19	88	378	685	137	903	900	877	892	884	908	867	899	913	926	4	6	36	150	855	878	875	906	6
01:02:00	3	9	45	236	808	1001	942	823	6	4	15	76	901	745	961	922	5	4	14	70	895	729	884	938	5	20	92	388	694	144	914	908	885	899	891	917	877	906	919	933	3	5	37	152	863	886	885	913	6
01:03:00	3	10	46	243	815	1005	948	823	6	4	14	78	909	756	969	934	4	4	14	72	903	737	892	945	4	20	95	402	706	147	923	917	891	903	897	920	886	911	927	939	3	5	37	159	870	890	889	920	5
01:04:00	3	10	48	252	820	1009	956	844	6	4	15	82	916	762	975	939	4	4	16	75	913	744	900	952	5	20	99	413	708	152	925	922	899	915	908	929	895	920	936	948	3	7	39	165	881	896	894	925	5
01:05:00	4	10	49	258	825	1015	962	827	6	5	16	84	923	771	979	946	5	5	16	77	918	749	907	957	5	20	102	426	716	158	934	928	908	919	915	936	900	925	940	953	3	5	40	171	888	906	901	931	6
01:06:00	4	10	50	265	828	1018	967	847	5	4	16	86	931	776	986	954	3	4	16	80	927	757	916	963	5	19	105	433	724	162	939	936	913	927	922	945	911	934	948	958	4	7	42	175	894	908	907	938	5
01:07:00	3	10	52	272	833	1022	972	783	5	4	16	89	936	779	990	960	3	4	17	83	935	763	921	969	5	22	109	446	731	166	945	939	919	932	929	948	919	939	954	965	4	6	43	182	902	913	913	942	5
01:08:00	4	10	54	280	839	1027	977	847	6	5	16	94	946	786	993	966	3	4	15	85	941	769	928	971	4	23	113	457	737	173	952	947	925	937	933	954	925	944	960	971	4	7	43	187	908	919	919	947	6
01:09:00	5	10	56	288	843	1030	982	792	6	5	17	96	951	793	999	972	4	4	16	89	948	776	935	977	5	23	116	468	742	178	959	952	931	942	939	958	932	950	966	975	4	6	45	193	915	927	928	954	6
01:10:00	4	11	56	297	847	1032	987	797	5	5	18	99	957	797	1002	979	3	3	17	91	952	780	940	980	5	22	120	477	747	182	962	956	938	948	948	968	938	956	971	980	4	7	46	200	923	931	932	959	6
01:11:00	4	11	58	305	852	1037	990	802	5	4	17	101	962	802	1009	984	4	5	17	94	960	787	946	986	5	23	123	491	751	188	969	961	942	953	951	973	945	960	975	985	3	7	46	204	926	937	937	964	4
01:12:00	4	10	59	311	855	1043	996	873	5	5	18	106	966	810	1013	988	4	4	18	97	966	791	955	991	6	24	128	501	757	193	974	968	948	960	955	978	951	967	984	990	3	6	48	211	932	941	942	968	5
01:13:00	4	10	60	319	856	1043	998	809	5	5	17	108	972	815	1017	993	3	4	17	101	971	795	959	994	4	25	131	509	760	198	977	970	953	965	963	983	958	973	986	995	4	6	49	216	938	945	948	972	5
01:14:00	4	12	62	328	863	1048	1002	813	5	5	19	112	977	818	1020	998	4	3	18	101	976	800	964	998	5	25	135	524	768	205	985	977	957	969	967	987	962	977	993	1000	3	6	50	223	943	951	955	977	6
01:15:00	3	12	64	336	866	1053	1007	885	6	6	19	116	985	826	1024	1006	4	4	18	104	983	806	967	1003	4	26	139	533	771	209	989	982	959	972	972	990	969	982	996	1003	4	7	51	228	950	954	959	981	6
01:16:00	3	12	65	344	871	1054	1010	889	6	4	19	119	989	829	1028	1009	4	5	17	107	986	811	972	1006	5	27	143	546	776	215	993	987	966	977	975	995	974	986	1000	1008	3	7	53	234	952	961	961	985	5
01:17:00	5	11	66	352	872	1056	1012	893	5	5	19	121	994	833	1032	1010	3	4	19	111	991	813	977	1010	5	27	148	557	780	221	996	991	969	981	980	999	977	989	1005	1011	4	7	53	241	958	965	969	989	5
01:18:00	4	12	68	359	875	1061	1017	892	5	5	19	124	999	839	1036	1019	4	3	19	115	997	819	982	1011	6	28	150	570	784	225	1002	992	975	985	984	1003	983	993	1010	1014	3	8	55	248	962	969	974	992	5
01:19:00	3	11	69	368	880	1063	1021	828	6	5	20	128	1003	843	1039	1022	4	4	20	117	1001	821	987	1016	5	28	154	579	790	231	1006	997	977	988	988	1008	987	998	1014	1017	4	8	55	254	967	973	977	996	5
01:20:00	4	12	70	376	881	1065	1023	834	5	5	21	131	1007	847	1044	1026	4	3	19	120	1005	825	990	1018	5	28	158	589	794	237	1012	1001	981	992	992	1010	992	1001	1019	1020	3	7	57	262	971	974	977	998	5
01:21:00	4	12	72	385	884	1068	1029	837	5	4	20	134	1008	848	1045	1029	3	4	21	124	1010	830	995	1020	5	29	161	599	796	242	1016	1005	985	996	999	1014	998	1004	1021	1026	4	8	58	266	975	977	982	1001	5
01:22:00	5	13	73	394	889	1070	1030	837	6	5	21	138	1012	855	1049	1033	3	4	22	125	1011	834	997	1024	5	29	166	609	799	249	1018	1008	988	999	1004	1021	1003	1011	1026	1026	4	9	60	273	978	984	988	1004	6
01:23:00	4	12	74	401	890	1074	1034	843	6	5	20	140	1016	858	1050	1036	3	4	21	129	1016	838	1003	1026	5	32	171	620	805	252	1024	1013	992	1003	1005	1023	1007	1011	1027	1030	4	7	61	280	983	987	994	1010	5
01:24:00	4	13	74	410	894	1074	1036	844	6	5	21	145	1021	860	1057	1038	4	4	21	132	1020	841	1006	1032	6	31	174	631	807	259	1026	1015	995	1005	1009	1026	1010	1014	1030	1032	3	8	62	287	986	992	994	1012	6
01:25:00	5	13	77	420	896	1078	1039	847	5	5	22	148	1026	865	1059	1043	3	4	23	135	1025	847	1010	1032	7	30	178	639	809	264	1029	1019	995	1007	1010	1028	1014	1019	1034	1034	4	9	64	294	989	994	999	1014	5
01:26:00	4	14	79	427	898	1080	1043	848	5	5	23	152	1030	867	1059	1044	3	5	21	139	1029	848	1015	1033	6	32	182	649	815	269	1033	1021	999	1010	1014	1032	1018	1023	1039	1039	4	8	64	299	992	997	1001	1017	6
01:27:00	4	13	80	435	900	1081	1046	853	4	5	23	155	1031	872	1065	1049	3	3	22	142	1032	852	1017	1038	6	32	185	658	816	274	1037	1025	1006	1016	1022	1037	1022	1027	1039	1039	4	9	65	306	995	999	1005	1020	6
01:28:00	4	14	81	445	905	1085	1047	854	6	5	23	158	1035	875	1063	1052	4	4	23	144	1034	853	1019	1038	7	32	190	669	821	280	1037	1028	1008	1018	1022	1038	1025	1029	1043	1045	3	8	67	314	999	1003	1007	1023	5
01:29:00	4	14	84	454	906	1088	1049	856	5	6	23	162	1038	878	1068	1057	4	5	22	148	1038	857	1022	1041	6	33	194	678	825	287	1042	1032	1007	1017	1020	1041	1027	1029	1045	1045	3	9	68	320	1001	1004	1008	1025	5
01:30:00	5	14	84	462	909	1089	1052	862	6	6	23	166	1040	882	1073	1059	3	4	22	151	1044	860	1026	1044	7	34	197	686	824	293	1047	1034	1012	1023	1028	1045	1033	1034	1049	1049	3	7	69	327	1003	1007	1017	1029	6
01:31:00	3	13	85	470	911	1089	1056	863	6	4	23	168	1041	883	1072	1061	4	5	24	154	1045	863	1027	1042	7	34	202	694	828	296	1045	1036	1017	1026	1031	1047	1034	1034	1052	1051	5	9	70	335	1007	1011	1015	1032	5
01:32:00	4	15	87	479	915	1093	1055	863	6	6	24	171	1046	885	1074	1063	4	5	24	159	1048	868	1032	1047	6	35	206	702	833	303	1049	1039	1016	1026	1035	1049	1039	1038	1055	1052	3	9	72	339	1010	1013	1020	1033	5
01:33:00	4	14	90	487	916	1095	1058	867	7	6	25	176	1049	889	1077	1066	4	4	24	161	1051	869	1034	1049	6	35	211	711	833	309	1052	1042	1019	1028	1033	1051	1039	1040	1057	1057	4	9	72	347	1014	1013	1021	1035	6
01:34:00	3	14	89	497	919	1098	1063	870	6	5	25	179	1050	892	1079	1069	4	4	24	165	1054	873	1035	1050	6	37	213	718	835	314	1051	1045	1023	1036	1039	1054	1044	1044	1061	1058	3	9	75	353	1017	1015	1023	1037	6
01:35:00	5	14	91	505	920	1100	1062	870	5	5	26	182	1054	893	1082	1072	4	4	25	166	1055	874	1038	1054	6	36	217	723	838	319	1057	1046	1025	1036	1040	1057	1048	1046	1061	1060	4	10	75	362	1018	1021	1026	1040	5
01:36:00	5	15	93	513	921	1101	1064	875	4	6	26	185	1053	897	1083	1073	3	3	26	171	1058	877	1043	1056	6	38	223	734	842	326	1060	1047	1026	1035	1042	1060	1049	1047	1064	1063	4	9	76	369	1022	1022	1031	1043	5
01:37:00	4	16	95	522	925	1102	1067	875	6	6	27	190	1058	900	1087	1076	4	4	26	174	1059	878	1044	1056	6	38	225	740	843	332	1064	1051	1030	1037	1044	1061	1051	1050	1067	1064	4	9	78	376	1021	1023	1031	1041	6
01:38:00	5	15	94	531	925	1105	1067	877	6	5	26	193	1063	902	1087	1079	3	4	25	179	1064	882	1046	1058	6	38	230	748	849	337	1067	1053	1030	1042	1047	1062	1053	1052	1067	1064	2	10	79	382	1026	1027	1031	1045	6
01:39:00	4	14	95	541	927	1106	1071	880	6	5	27	197	1064	905	1089	1080	4	6	27	181	1066	885	1051	1061	7	38	234	752	849	343	1066	1056	1029	1040	1049	1063	1056	1053	1068	1067	4	9	79	388	1029	1028	1034	1048	6
01:40:00	5	16	99	548	930	1108	1074	884	6	6	27	200	1066	907	1091	1083	3	4	26	184	1067	885	1051	1061	6	40	238	759	851	347	1065	1056	1037	1044	1050	1066	1059	1056	1072	1070	4	9	81	396	1031	1028	1036	1048	5
01:41:00	5	14	100	557	932	1107	1074	882	6	6	28	204	1065	907	1090	1083	4	4	27	188	1071	889	1054	1064	6	40	242	766	853	354	1068	1059	1037	1045	1053	1069	1063	1057	1074	1072	2	10	83	403	1031	1030	1038	1050	6
01:42:00	4	16	100	566	935	1110	1076	885	6	5	27	207	1070	913	1095	1087	3	3	28	191	1071	891	1054	1065	8	41	247	771	853	359	1073	1062	1038	1043	1049	1072	1063	1061	1075	1073	5	11	85	409	1032	1033	1040	1053	5
01:43:00	3	17	101	575	936	1113	1077	889	6	6	28	210	1071	914	1096	1087	4	6	29	196	1075	894	1056	1069	7	42	251	777	858	365	1074	1064	1042	1050	1061	1072	1064	1061	1077	1075	4	10	85	420	1035	1036	1042	1054	6
01:44:00	5	16	103	586	937	1113	1080	890	6	6	29	213	1073	916	1097	1091	4	5	26	198	1078	893	1059	1069	7	41	254	781	861	371	1074	1065	1042	1052	1060	1074	1069	1062	1079	1075	3	10	87	425	1039	1035	1042	1056	6
01:45:00	4	16	105	592	939	1115	1082	891	6	6	29	217	1073	917	1099	1090	4	4	28	202	1080	900	1061	1071	8	42	259	787	864	377	1076	1068	1044	1051	1061	1076	1071	1065	1082	1078	4	10	87	433	1040	1038	1046	1058	5
01:46:00	5	17	106	601	940	1116	1082	893	6	6	30	221	1075	919	1100	1096	4	5	28	204	1080	898	1063	1070	7	43	264	794	864	383	1079	1069	1044	1053	1064	1077	1069	1064	1082	1077	4	10	88	439	1043	1041	1048	1059	6
01:47:00	4	15	109	610	942	1118	1082	896	5	6	30	225	1079	922	1100	1097	3	5	29	209	1084	902	1063	1074	6	42	267	797	866	388	1079	1070	1045	1052	1063	1080	1073	1067	1085	1080	5	10	90	446	1043	1038	1046	1060	6
01:48:00	4	17	109	619	944	1120	1085	898	6	6	30	229	1082	924	1103	1097	4	4	29	212	1083	904	1067	1075	7	45	273	803	868	392	1083	1073	1047	1055	1062	1079	1073	1067	1085	1082	3	10	91	453	1044	1042	1049	1062	5
01:49:00	4	16	111	627	946	1120	1087	899	5	5	29	230	1081	925	1106	1101	4	6	29	216	1087	906	1068	1075	7	44	275	808	868	398	1083	1073	1051	1059	1071	1085	1076	1070	1086	1084	5	11	92	461	1046	1044	1050	1060	6
01:50:00	3	16	112	637	948	1124	1087	900	5	5	31	236	1084	929	1110	1100	4	5	29	219	1088	907	1071	1077	8	44	280	809	872	403	1084	1074	1051	1059	1068	1085	1078	1071	1090	1086	4	11	94	469	1046	1046	1050	1064	5
01:51:00	3	18	114	645	950	1124	1091	902	6	6	31	238	1087	929	1109	1102	4	4	30	224	1089	909	1072	1079	7	45	283	815	871	409	1085	1076	1055	1061	1073	1087	1081	1075	1091	1084	4	11	94	475	1050	1050	1054	1066	6
01:52:00	5	18	114	654	952	1126	1092	904	6	6	31	242	1085	931	1110	1104	5	6	31	226	1093	910	1074	1080	7	46	287	820	875	416	1090	1079	1053	1061	1071	1086	1080	1074	1089	1086	4	12	97	485	1050	1050	1058	1071	6
01:53:00	4	18	116	661	952	1127	1094	905	5	7	31	246	1088	934	1111	1106	4	5	30	231	1093	911	1076	1080	8	47	292	826	876	422	1091	1083	1053	1060	1069	1089	1083	1075	1094	1085	4	11	96	491	1052	1052	1056	1068	7
01:54:00	4	17	116	671	954	1128	1093	909	5	7	31	250	1087	935	1114	1107	4	6	32	233	1095	916	1077	1084	7	47	296	828	879	426	1091	1081	1057	1065	1074	1090	1085	1077	1096	1089	5	11	98	498	1052	1053	1056	1072	6
01:55:00	4	16	118	680	956	1129	1096	908	5	6	32	252	1090	937	1114	1109	4	5	32	237	1097	917	1077	1085	8	48	299	831	879	432	1092	1084	1058	1066	1077	1091	1088	1079	1097	1091	4	12	100	505	1055	1055	1058	1071	6
01:56:00	5	19	120	689	957	1131	1096	912	5	6	33	256	1094	939	1116	1110	4	6	32	240	1096	918	1079	1085	9	49	304	838	880	439	1096	1084	1061	1069	1082	1092	1087	1080	1097	1093	4	12	101	513	1057	1054	1062	1074	6
01:57:00	4	18	122	698	960	1132	1097	912	5	6	34	260	1091	938	1117	1112	3	5	32	245	1100	921	1080	1087	8	49	307	838	882	442	1094	1086	1062	1070	1082	1094	1089	1082	1099	1095	4	11	101	520	1060	1057	1062	1075	6
01:58:00	5	19	123	705	961	1135	1099	914	5	6	33	264	1093	940	1116	1112	5	5	32	248	1103	921	1081	1085	8	50	311	841	884	447	1093	1085	1064	1072	1082	1096	1090	1082	1100	1095	4	11	103	529	1061	1059	1062	1077	6
01:59:00	4	19	124	715	962	1135	1099	915	7	6	34	268	1097	944	1118	1115	3	5	33	251	1102	925	1084	1089	8	50	316	846	886	454	1096	1088	1062	1070	1082	1095	1091	1083	1102	1097	3	12	105	535	1062	1058	1065	1081	5
02:00:00	4	19	126	722	965	1134	1101	916	6	6	34	271	1096	944	1120	1117	3	5	33	254	1104	924	1086	1089	8	51	322	849	887	459	1101	1090	1063	1072	1086	1097	1094	1086	1103	1098	4	12	105	543	1063	1062	1067	1080	6
02:01:00	4	17	128	732	965	1136	1103	919	6	7	35	275	1100	947	1122	1120	4	6	34	259	1104	926	1087	1092	7	51	325	852	890	465	1100	1091	1065	1073	1086	1096	1095	1084	1104	1098	4	12	108	550	1065	1061	1064	1080	6
02:02:00	4	18	128	738	966	1138	1102	920	6	6	35	279	1100	949	1121	1120	5	5	35	260	1105	925	1087	1092	8	51	328	855	889	469	1101	1094	1067	1076	1089	1099	1099	1088	1105	1100	4	11	108	557	1065	1065	1069	1082	6
02:03:00	6	19	131	748	968	1141	1104	922	5	7	36	282	1103	951	1124	1122	5	5	35	266	1107	929	1090	1094	9	52	333	860	892	475	1104	1096	1067	1074	1089	1101	1096	1087	1105	1100	4	13	109	566	1064	1065	1070	1085	6
02:04:00	5	20	132	757	971	1141	1106	923	6	6	37	285	1102	952	1124	1123	5	4	35	270	1109	930	1091	1095	8	53	336	862	893	481	1105	1095	1069	1075	1089	1103	1099	1087	1106	1100	4	12	111	571	1067	1066	1072	1086	5
02:05:00	5	20	133	763	971	1144	1106	925	6	7	37	289	1105	954	1127	1126	3	6	34	272	1111	930	1091	1095	9	53	340	865	896	486	1104	1099	1071	1078	1091	1104	1101	1091	1107	1103	5	13	111	578	1068	1067	1070	1086	6
02:06:00	5	19	135	774	973	1144	1110	930	5	7	37	292	1106	955	1129	1125	4	5	34	276	1113	932	1094	1098	9	55	343	870	896	490	1107	1100	1071	1078	1092	1102	1103	1091	1109	1105	4	12	112	588	1069	1066	1069	1090	6
02:07:00	5	20	135	781	973	1147	1110	930	6	8	36	295	1106	956	1129	1128	3	6	37	280	1114	934	1094	1098	8	55	349	872	898	495	1107	1101	1073	1079	1093	1106	1104	1091	1112	1106	5	12	113	593	1070	1071	1073	1087	7
02:08:00	5	20	136	789	976	1146	1109	931	6	7	37	298	1107	957	1130	1128	4	6	36	284	1115	939	1095	1100	8	57	354	872	898	501	1104	1101	1074	1080	1096	1108	1104	1093	1112	1107	4	13	115	599	1070	1071	1070	1090	6
02:09:00	5	20	138	799	978	1148	1112	934	6	7	38	302	1108	958	1130	1130	5	5	36	288	1115	938	1098	1100	8	56	355	877	901	506	1110	1103	1077	1082	1095	1109	1107	1094	1112	1109	4	13	116	609	1072	1071	1076	1091	6
02:10:00	5	20	140	808	980	1151	1113	934	6	7	38	306	1110	961	1131	1132	4	6	36	291	1118	939	1098	1101	9	57	360	877	899	511	1108	1103	1079	1083	1098	1110	1107	1098	1113	1110	4	13	119	615	1074	1072	1075	1093	5
02:11:00	5	21	142	814	982	1151	1115	936	5	7	39	310	1109	962	1131	1134	4	5	38	295	1118	942	1101	1102	9	57	365	880	901	516	1110	1106	1079	1083	1101	1109	1107	1095	1115	1110	4	13	121	622	1076	1075	1074	1093	5
02:12:00	5	22	142	820	983	1152	1114	939	5	6	39	313	1112	964	1132	1135	4	5	37	298	1119	945	1103	1104	9	57	368	884	904	522	1111	1105	1078	1085	1097	1112	1108	1096	1115	1109	3	14	120	630	1077	1076	1077	1095	7
02:13:00	4	22	143	830	984	1153	1117	939	5	7	39	316	1113	965	1134	1134	4	6	38	302	1121	944	1102	1104	9	58	372	886	904	528	1112	1107	1081	1086	1101	1113	1110	1098	1116	1110	5	14	122	637	1077	1077	1078	1094	6
02:14:00	5	21	145	839	985	1155	1117	941	6	7	38	320	1116	967	1134	1137	4	5	38	306	1122	944	1103	1107	9	59	375	888	905	532	1114	1109	1083	1088	1103	1113	1111	1099	1118	1115	4	13	123	644	1077	1075	1076	1097	5
02:15:00	5	22	148	846	987	1154	1118	942	5	7	40	324	1114	969	1134	1137	4	6	38	309	1123	946	1102	1107	9	59	382	893	908	538	1116	1112	1080	1086	1100	1111	1111	1100	1119	1113	4	14	124	651	1079	1079	1080	1099	6
02:16:00	4	22	149	854	987	1156	1116	943	5	8	40	328	1116	970	1138	1139	3	6	38	313	1122	947	1105	1109	9	58	384	895	911	542	1117	1111	1081	1088	1103	1113	1114	1099	1119	1114	5	14	125	658	1080	1081	1083	1100	6
02:17:00	5	21	148	862	989	1159	1120	943	6	7	41	332	1120	972	1142	1141	3	6	38	315	1125	950	1109	1108	10	61	389	896	910	547	1118	1112	1083	1090	1104	1116	1115	1101	1123	1117	5	13	126	666	1080	1076	1082	1100	6
02:18:00	6	21	151	868	991	1159	1122	947	5	7	40	335	1118	971	1142	1143	4	6	39	319	1125	950	1107	1107	9	61	392	898	911	552	1120	1113	1085	1090	1106	1117	1116	1100	1124	1116	4	14	127	671	1082	1082	1086	1101	5
02:19:00	4	23	151	875	991	1160	1123	946	6	7	41	339	1120	975	1141	1142	4	6	40	324	1126	951	1108	1111	10	62	396	900	913	558	1121	1115	1088	1093	1106	1116	1114	1104	1121	1117	4	13	128	680	1083	1083	1085	1101	6
02:20:00	4	22	154	882	994	1160	1124	948	6	7	41	342	1118	973	1141	1144	3	7	40	327	1129	952	1111	1113	10	62	401	903	914	563	1120	1117	1085	1090	1106	1118	1117	1105	1123	1117	4	15	130	688	1084	1083	1087	1101	6
02:21:00	4	23	154	889	993	1164	1125	949	6	7	42	347	1121	977	1143	1145	4	5	40	332	1127	955	1111	1112	9	64	402	906	916	567	1122	1117	1088	1093	1108	1117	1117	1103	1122	1117	4	15	131	696	1085	1085	1086	1104	6
02:22:00	5	23	157	897	996	1162	1124	950	6	8	43	349	1123	977	1144	1144	4	6	40	335	1130	955	1112	1112	8	63	406	907	918	574	1126	1116	1088	1091	1107	1118	1117	1105	1123	1118	5	15	133	702	1086	1087	1087	1105	6
02:23:00	5	23	158	903	996	1164	1128	951	5	7	42	352	1124	977	1145	1148	3	5	40	339	1130	955	1113	1113	10	64	412	910	918	578	1124	1119	1090	1094	1111	1120	1117	1106	1126	1118	4	15	133	707	1087	1085	1088	1104	5
02:24:00	6	22	159	911	997	1165	1128	953	6	7	43	356	1122	979	1148	1147	4	5	40	342	1131	958	1114	1116	10	64	415	910	919	581	1123	1121	1091	1097	1111	1122	1121	1106	1126	1121	6	14	134	716	1087	1089	1090	1107	6
02:25:00	5	24	160	918	999	1169	1128	956	6	9	44	360	1126	980	1148	1150	4	6	42	347	1133	962	1115	1116	9	65	420	911	921	588	1125	1121	1093	1093	1110	1120	1120	1107	1125	1121	5	15	135	721	1089	1088	1087	1107	6
02:26:00	5	22	162	925	1001	1168	1130	956	7	7	43	363	1125	980	1149	1149	4	6	42	349	1134	958	1114	1115	10	66	423	912	922	591	1126	1124	1091	1098	1112	1123	1120	1108	1125	1121	4	16	138	728	1089	1090	1090	1107	5
02:27:00	5	24	163	931	1000	1169	1133	958	6	8	44	367	1128	983	1147	1151	3	7	43	353	1133	960	1115	1114	10	66	427	917	923	598	1128	1125	1094	1098	1114	1123	1120	1109	1130	1124	5	15	139	735	1091	1090	1091	1109	7
02:28:00	4	24	165	938	1003	1172	1131	960	6	7	44	369	1128	984	1149	1153	4	6	42	356	1135	964	1118	1118	9	67	430	918	924	603	1128	1123	1095	1096	1114	1124	1124	1110	1128	1124	4	16	140	741	1090	1092	1091	1111	6
02:29:00	5	23	164	945	1004	1171	1133	961	6	7	45	372	1127	985	1150	1154	4	7	43	360	1137	966	1118	1118	10	68	434	919	925	605	1129	1123	1097	1098	1115	1124	1124	1111	1130	1125	4	15	140	749	1091	1092	1092	1111	6
02:30:00	4	25	167	950	1006	1173	1133	963	6	8	46	377	1127	989	1152	1153	4	5	44	364	1136	965	1119	1119	10	68	438	920	927	610	1129	1126	1095	1100	1114	1124	1125	1110	1131	1126	4	15	141	755	1090	1091	1090	1111	6
02:31:00	5	24	167	958	1006	1172	1132	962	6	7	45	381	1129	990	1153	1155	4	5	44	368	1139	967	1119	1121	10	70	440	923	930	615	1130	1127	1097	1100	1116	1125	1125	1112	1131	1126	4	15	143	762	1092	1097	1095	1113	6
02:32:00	5	24	170	964	1007	1175	1135	964	5	8	47	385	1130	987	1156	1156	4	6	43	372	1139	969	1121	1121	11	69	445	925	930	620	1130	1128	1095	1100	1116	1123	1124	1111	1133	1127	3	16	144	770	1095	1096	1095	1115	6
02:33:00	6	25	172	971	1009	1175	1135	965	6	8	47	387	1132	990	1154	1156	4	6	47	375	1138	969	1122	1123	10	70	448	926	930	625	1128	1127	1095	1101	1116	1126	1125	1113	1134	1130	5	14	145	775	1095	1097	1094	1116	6
02:34:00	5	25	173	977	1011	1177	1135	968	5	8	47	391	1133	994	1156	1157	4	7	44	377	1139	969	1121	1124	10	72	451	928	931	630	1134	1129	1096	1099	1115	1127	1128	1112	1131	1128	5	16	146	782	1095	1097	1096	1117	6
02:35:00	5	24	176	983	1011	1178	1137	968	6	8	47	394	1133	993	1157	1160	5	6	45	383	1140	969	1122	1123	10	71	455	929	934	635	1133	1132	1096	1101	1118	1125	1127	1114	1133	1129	4	16	148	788	1097	1100	1098	1118	5
02:36:00	5	25	175	988	1014	1178	1138	969	7	8	47	397	1134	995	1158	1161	4	7	47	385	1140	972	1123	1125	10	72	459	930	932	640	1134	1131	1098	1105	1119	1127	1127	1115	1134	1131	5	15	149	795	1099	1101	1097	1118	6
02:37:00	5	25	177	994	1017	1179	1140	971	6	7	47	402	1135	995	1157	1163	5	7	47	391	1143	973	1125	1126	11	72	465	933	935	644	1136	1132	1101	1103	1122	1131	1129	1115	1136	1131	4	15	149	799	1099	1099	1097	1118	5
02:38:00	5	25	179	1001	1015	1182	1140	972	6	8	48	404	1136	996	1157	1164	4	6	46	392	1141	975	1127	1127	10	74	468	935	936	648	1136	1132	1101	1105	1121	1128	1131	1118	1136	1132	4	16	151	807	1101	1103	1101	1117	6
02:39:00	5	26	180	1005	1018	1182	1139	973	6	7	48	406	1136	996	1160	1163	4	7	47	397	1145	975	1128	1128	9	74	471	936	938	654	1136	1135	1102	1104	1122	1128	1130	1117	1138	1134	4	17	153	813	1096	1101	1099	1120	7
02:40:00	4	26	182	1010	1018	1182	1141	975	6	7	48	411	1137	999	1160	1164	4	7	47	401	1144	977	1128	1127	11	75	473	938	935	657	1137	1133	1103	1106	1124	1132	1130	1118	1138	1133	4	16	154	821	1100	1101	1102	1121	5
02:41:00	6	26	182	1016	1021	1182	1143	976	6	8	51	414	1138	999	1161	1166	5	6	48	403	1146	977	1128	1129	11	75	478	939	939	661	1140	1137	1102	1103	1117	1132	1130	1117	1138	1134	4	15	155	824	1098	1103	1101	1121	5
02:42:00	5	26	184	1019	1020	1183	1145	977	6	8	52	418	1140	1001	1163	1166	4	7	48	408	1147	979	1129	1127	10	76	482	940	940	667	1139	1137	1104	1107	1121	1132	1132	1119	1139	1134	4	16	156	831	1101	1105	1102	1126	6
02:43:00	5	26	185	1026	1022	1187	1144	979	5	8	50	422	1139	1004	1163	1167	4	6	48	412	1147	980	1130	1131	11	77	485	940	941	668	1137	1138	1105	1107	1124	1134	1132	1119	1139	1136	4	16	157	837	1101	1104	1101	1123	5
02:44:00	6	27	188	1033	1025	1186	1145	981	6	8	51	425	1140	1003	1165	1170	4	7	48	414	1147	981	1131	1132	10	77	489	943	941	676	1140	1139	1105	1108	1125	1134	1135	1119	1142	1138	5	17	158	843	1101	1103	1102	1127	6
02:45:00	5	26	189	1036	1026	1189	1146	983	6	8	51	428	1140	1006	1164	1170	4	6	49	418	1148	984	1133	1133	10	78	491	943	942	678	1138	1139	1105	1105	1118	1133	1134	1122	1140	1137	5	18	159	849	1104	1108	1102	1127	6
02:46:00	4	26	190	1041	1027	1189	1148	983	6	8	52	432	1142	1007	1166	1172	4	7	50	423	1148	985	1133	1133	12	78	496	944	945	681	1140	1141	1107	1112	1127	1134	1136	1121	1141	1139	4	17	161	854	1105	1107	1104	1127	5
02:47:00	5	27	191	1046	1031	1191	1148	988	6	8	52	436	1143	1007	1167	1173	4	6	48	425	1149	985	1134	1134	11	79	500	946	945	687	1143	1141	1106	1113	1128	1136	1137	1121	1143	1140	4	17	162	859	1105	1106	1102	1129	7
02:48:00	5	27	193	1052	1031	1193	1150	989	4	8	52	438	1143	1009	1166	1174	4	7	50	429	1153	986	1136	1133	11	79	502	947	945	690	1141	1141	1109	1111	1127	1135	1138	1125	1144	1142	5	17	163	867	1106	1108	1103	1130	6
02:49:00	5	26	195	1056	1031	1192	1150	987	6	8	52	443	1144	1011	1167	1174	4	7	51	433	1152	987	1136	1136	11	81	506	948	949	694	1144	1145	1112	1115	1128	1138	1139	1124	1144	1142	4	18	165	871	1104	1111	1105	1130	6
02:50:00	6	28	195	1060	1033	1194	1151	991	7	9	53	445	1145	1012	1168	1176	3	7	51	437	1152	988	1136	1138	11	81	510	952	948	701	1143	1146	1108	1110	1124	1138	1136	1126	1144	1142	5	17	166	877	1104	1112	1108	1130	6
02:51:00	5	28	198	1065	1034	1194	1152	992	7	8	53	447	1144	1012	1170	1176	4	8	51	440	1153	992	1136	1136	11	82	512	951	948	704	1144	1143	1110	1113	1128	1139	1139	1125	1145	1144	4	18	166	883	1109	1109	1107	1132	5
02:52:00	5	27	199	1069	1035	1195	1152	993	7	8	55	451	1147	1014	1170	1177	4	6	51	444	1154	993	1137	1140	11	82	517	953	949	708	1146	1145	1113	1113	1130	1140	1140	1128	1145	1143	5	18	169	889	1110	1112	1106	1133	6
02:53:00	5	27	200	1073	1038	1196	1154	995	6	9	55	456	1146	1016	1172	1176	4	7	52	449	1155	993	1141	1139	11	81	519	953	950	712	1147	1146	1110	1115	1131	1138	1141	1127	1148	1143	4	18	170	894	1109	1113	1106	1131	6
02:54:00	5	27	200	1077	1036	1198	1154	995	6	9	55	457	1148	1017	1171	1179	4	8	52	451	1155	994	1140	1140	12	84	522	954	950	717	1145	1146	1113	1113	1127	1140	1140	1126	1146	1145	5	18	171	901	1111	1116	1110	1136	5
02:55:00	5	28	203	1082	1039	1198	1155	998	6	9	55	462	1148	1017	1173	1180	4	7	52	454	1155	996	1140	1143	12	84	527	955	954	721	1147	1149	1112	1116	1133	1140	1139	1129	1149	1146	6	19	171	904	1110	1115	1108	1133	6
02:56:00	5	28	204	1087	1041	1199	1156	998	6	9	56	465	1149	1019	1173	1181	4	8	54	458	1157	996	1141	1142	11	84	531	956	957	726	1147	1150	1113	1115	1129	1140	1142	1127	1146	1146	4	19	174	911	1112	1116	1111	1137	6
02:57:00	6	30	206	1089	1039	1202	1156	999	7	8	56	469	1150	1022	1176	1184	4	7	53	462	1159	997	1143	1141	12	86	533	960	955	730	1151	1151	1115	1116	1130	1140	1142	1129	1149	1146	5	18	174	915	1112	1118	1113	1135	6
02:58:00	6	28	207	1094	1042	1200	1159	1001	5	8	55	472	1150	1021	1174	1183	4	8	53	464	1157	997	1141	1143	11	86	538	959	955	732	1150	1153	1117	1119	1136	1144	1143	1131	1149	1148	4	19	175	920	1111	1116	1110	1135	7
02:59:00	5	29	208	1096	1042	1202	1158	1002	6	9	57	476	1151	1022	1176	1183	3	7	54	467	1156	997	1143	1144	11	87	541	961	959	737	1152	1153	1117	1115	1127	1142	1143	1130	1148	1148	5	19	176	923	1112	1119	1108	1138	7
03:00:00	6	30	210	1098	1045	1203	1158	1003	6	9	58	480	1152	1023	1176	1184	4	8	54	471	1160	1000	1145	1145	12	87	543	960	959	741	1149	1152	1119	1121	1134	1145	1144	1130	1152	1149	5	19	179	929	1113	1118	1110	1138	6
Transposed data															% RESPONSE
	4	3	3	7	5	6	4	3	3	5	5	7			0	-0.11309	-0.11309	0.339271	0.11309	0.22618	0	-0.11309	-0.11309	0.11309	0.11309	0.339271
	9	5	8	4	5	2	4	4	4	18	17	26			0.565451	0.11309	0.452361	0	0.11309	-0.22618	0	0	0	1.58326	1.47017	2.48798
	43	34	40	13	14	10	14	11	11	85	106	110			4.41052	3.39271	4.07125	1.01781	1.1309	0.678541	1.1309	0.791631	0.791631	9.16031	11.5352	11.9876
	222	142	160	69	75	69	66	89	102	368	383	418			24.6537	15.6064	17.6421	7.35086	8.0294	7.35086	7.01159	9.61267	11.0828	41.1648	42.8612	46.8193
	798	843	775	882	868	882	877	706	718	676	712	722			89.7936	94.8827	87.1925	99.2932	97.7099	99.2932	98.7277	79.3893	80.7464	75.9966	80.0679	81.1988
	990	867	971	728	879	745	714	861	746	133	155	137			111.507	97.5968	109.358	81.8773	98.9539	83.7998	80.294	96.9183	83.9129	14.5886	17.0766	15.041
	930	862	966	949	752	734	866	728	931	898	915	921			104.722	97.0314	108.793	106.87	84.5915	82.5558	97.4837	81.8773	104.835	101.103	103.025	103.704
	795	899	979	906	904	936	926	925	945	892	730	952			89.4543	101.216	110.263	102.007	101.781	105.4	104.269	104.156	106.418	100.424	82.1035	107.209
	870	885	879	900	858	889	906	919					888.25	AVG CLBP
	4	2	4	4	6	4	4	4					4	AVG CLBP-S95A
[truncated: 63 more columns]

## Sheet: Fig 2b
Coincubation time with ClbP (min)	MRV03-037			MRV03-068			MRV03-069			MRV03-070
120	9.1	7.9	7.9	3.5	4.7	4.4	4.9	4.4	4.9	23	25	26
60	9.5	9.1	8.6	4.7	3.7	4.9	6.7	5.6	4.9	25	29	29
30	12	11	9.1	4	3.3	5.6	6.3	8.6	6.3	50	42	43
15	25	24	17	4	7.4	4.2	13	8.4	8.4	93	80	80
0	85	82	92	22	30	25	68	58	69	84	101	103

## Sheet: Fig 2c
	ClbP Control									S95A Control	ClbP Control									S95A Control	ClbP Control									S95A Control	ClbP Control									S95A Control	ClbP Control
Compound	DMSO	037	068	069	070	037	068	069	070	DMSO	DMSO	037	068	069	070	037	068	069	070	DMSO	DMSO	037	068	069	070	037	068	069	070	DMSO	DMSO	037	068	069	070	037	068	069	070	DMSO	DMSO	037	068	069	070	037	068	069	070
Concentration (nM)	0	0.1	0.1	0.1	0.1	0.1	0.1	0.1	0.1	0	0	1	1	1	1	1	1	1	1	0	0	10	10	10	10	10	10	10	10	0	0	100	100	100	100	100	100	100	100	0	0	1000	1000	1000	1000	1000	1000	1000	1000
Time	C13	C14	C15	C16	C17	C18	C19	C20	C21	C22	D13	D14	D15	D16	D17	D18	D19	D20	D21	D22	E13	E14	E15	E16	E17	E18	E19	E20	E21	E22	F13	F14	F15	F16	F17	F18	F19	F20	F21	F22	G13	G14	G15	G16	G17	G18	G19	G20	G21
00:00:00	115	117	114	107	113	107	112	111	109	112	119	118	113	113	111	117	113	107	112	116	117	118	119	141	108	111	114	115	112	134	120	122	110	111	111	113	114	136	116	115	120	114	116	116	115	119	119	117	119
00:15:00	115	117	115	110	114	108	112	111	108	109	118	117	111	113	110	114	110	105	111	112	114	117	117	138	108	109	112	113	110	128	117	119	109	110	109	111	113	135	114	113	117	113	114	115	113	117	116	116	116
00:30:00	111	114	113	107	111	105	109	109	105	106	114	114	108	110	108	112	109	104	108	109	110	113	113	132	106	107	109	110	108	123	114	117	107	108	108	108	110	131	112	110	114	112	111	112	110	115	113	113	113
00:45:00	109	112	113	106	110	105	108	108	104	106	110	110	105	107	106	110	106	102	106	106	111	110	112	128	103	105	108	108	106	120	111	114	104	104	105	106	107	125	107	106	111	107	108	109	107	110	110	110	109
01:00:00	109	111	112	106	110	105	108	107	104	104	110	109	105	106	105	108	104	102	105	105	110	109	110	127	103	105	106	107	105	119	110	110	102	102	102	103	104	123	107	105	110	105	105	106	103	108	107	106	107
01:15:00	109	111	112	106	110	105	107	108	104	103	110	109	104	105	104	108	105	102	106	105	109	109	110	126	103	103	106	107	104	117	110	109	102	101	102	103	103	121	106	104	109	105	104	105	103	107	106	105	106
01:30:00	110	111	112	107	110	105	109	108	105	103	111	109	105	107	104	108	104	103	106	103	110	108	110	125	104	103	105	107	105	115	109	108	100	101	100	102	102	120	105	103	110	103	103	104	102	106	104	105	105
01:45:00	110	112	113	107	111	107	109	109	105	102	110	110	105	107	105	108	105	103	107	103	110	108	109	124	102	103	105	107	104	113	111	108	100	100	100	101	101	118	104	103	109	102	103	103	102	104	104	104	104
02:00:00	111	113	114	109	112	108	110	110	106	100	110	110	107	107	105	109	106	104	107	101	111	107	109	124	104	103	104	106	105	112	111	107	99	100	101	102	101	115	103	101	110	102	102	102	101	104	103	102	103
02:15:00	112	114	115	110	112	108	111	111	108	99	111	111	107	108	107	109	106	106	108	101	113	107	107	124	103	103	104	107	106	111	112	107	98	98	100	100	101	114	103	101	112	100	101	102	101	103	103	103	103
02:30:00	114	114	116	111	114	110	112	113	108	99	112	111	109	110	107	110	108	106	110	100	114	106	109	124	104	102	104	107	106	109	113	106	98	99	99	100	101	112	102	100	112	102	101	102	100	103	103	102	102
02:45:00	114	116	117	113	116	112	114	114	110	99	114	113	109	111	109	111	109	108	112	99	115	106	107	123	105	102	104	108	106	108	115	105	99	99	99	99	100	111	102	100	113	100	101	101	99	102	103	102	102
03:00:00	117	117	119	114	116	113	116	116	112	97	115	114	112	113	110	114	110	110	112	99	116	106	107	123	106	102	103	108	107	108	115	104	97	97	99	99	99	109	102	98	114	101	101	102	99	102	101	102	101
03:15:00	117	119	120	116	118	116	117	118	114	97	117	115	113	114	112	114	112	111	113	99	118	106	107	124	107	101	103	109	108	107	117	103	97	98	100	99	99	109	102	98	115	100	99	101	99	101	101	101	101
03:30:00	119	121	122	118	119	118	119	119	116	98	119	118	115	115	114	116	113	114	115	98	119	106	108	125	108	101	103	109	109	105	118	103	98	97	99	97	98	110	102	97	116	99	99	100	99	100	101	100	100
03:45:00	122	123	124	120	122	120	120	121	117	96	120	119	117	117	116	117	115	115	118	98	122	106	108	126	109	102	104	111	110	105	121	104	96	98	99	97	98	108	102	97	118	98	100	100	99	100	100	99	100
04:00:00	123	125	126	122	124	122	123	124	120	96	121	120	119	120	118	119	117	118	119	97	123	106	108	126	110	102	103	111	112	104	122	102	96	97	98	97	98	108	101	97	120	99	98	99	99	100	100	99	100
04:15:00	126	127	128	124	126	125	125	126	123	95	123	123	121	122	120	120	118	121	123	97	125	106	108	126	112	102	104	111	113	103	124	102	95	96	99	97	98	108	101	96	123	98	98	98	98	100	98	99	99
04:30:00	130	130	131	127	128	127	128	128	125	94	126	125	124	124	123	123	122	122	125	95	127	106	108	128	113	103	106	114	115	103	127	103	96	96	99	97	97	106	102	95	125	98	98	99	98	99	98	98	99
04:45:00	131	133	133	130	131	130	131	132	127	95	128	127	127	127	125	125	123	125	127	95	131	106	109	129	115	103	105	115	116	103	129	102	95	95	99	97	97	106	101	94	126	98	97	98	98	99	98	98	98
05:00:00	134	135	136	134	133	132	133	134	130	94	131	130	129	129	128	128	126	128	130	95	133	107	110	131	117	104	105	116	119	102	132	102	95	96	99	96	96	104	102	95	129	98	98	99	97	99	98	98	99
05:15:00	137	138	140	137	136	137	136	138	133	94	133	132	132	132	130	130	128	131	133	95	136	108	110	133	118	104	107	117	120	102	135	102	95	95	99	96	96	104	102	95	131	96	97	98	98	98	98	98	98
05:30:00	139	141	142	140	139	139	139	140	138	94	135	135	135	136	132	131	130	134	136	94	138	108	111	133	121	105	107	119	122	101	136	101	95	95	100	96	96	104	103	93	133	97	97	97	98	99	96	97	98
05:45:00	142	144	145	143	142	142	142	143	140	93	138	138	139	138	137	135	134	137	139	94	141	108	113	135	123	106	108	121	125	100	140	102	95	96	101	95	96	104	103	94	137	97	98	98	98	98	97	97	98
06:00:00	146	147	148	146	145	146	145	147	143	93	141	140	142	142	139	138	137	140	143	94	145	109	114	138	125	105	108	123	127	101	142	101	94	96	101	96	95	103	104	93	139	97	97	98	97	97	97	97	99
06:15:00	149	151	152	150	149	150	149	151	148	93	144	143	144	146	142	140	140	143	146	94	148	109	114	139	127	108	110	125	130	99	146	102	95	96	101	96	96	103	104	93	143	97	96	98	98	98	97	96	98
06:30:00	154	154	156	154	152	154	153	155	152	93	147	147	148	148	146	144	143	147	151	93	150	111	116	143	131	108	111	127	132	99	148	101	95	96	102	96	95	103	104	93	146	96	96	98	98	98	96	96	99
06:45:00	157	158	160	158	157	158	157	160	157	92	151	151	153	152	150	147	146	152	153	92	155	112	117	145	132	109	112	129	136	100	152	101	95	95	104	96	96	104	106	92	149	96	95	97	98	97	95	96	98
07:00:00	162	163	165	162	161	163	162	165	161	93	154	154	156	157	154	151	150	156	159	93	159	113	118	150	136	110	114	132	138	99	156	101	94	95	104	96	96	103	107	92	152	96	96	98	98	97	96	96	98
07:15:00	166	167	169	168	166	168	166	169	166	92	159	158	161	162	158	155	155	161	163	93	163	114	120	153	139	111	116	135	143	99	160	101	95	96	105	97	95	103	109	92	156	96	96	97	99	97	96	96	98
07:30:00	170	172	174	174	170	174	172	174	172	92	163	163	166	166	164	159	159	166	168	93	168	116	123	156	143	113	118	138	147	99	166	101	95	95	106	95	96	103	109	92	159	96	96	97	98	97	96	95	98
07:45:00	175	177	179	180	175	179	178	181	178	92	166	167	171	171	168	164	164	171	174	93	171	117	125	160	147	115	119	141	152	97	169	102	95	95	108	96	96	102	111	91	163	96	95	96	99	96	95	95	99
08:00:00	180	181	185	185	180	186	183	186	183	92	172	172	177	177	175	170	169	177	179	92	177	118	127	165	151	117	122	145	157	98	174	102	95	97	109	96	95	103	112	91	167	96	96	97	98	97	95	94	98
08:15:00	185	187	190	192	187	191	189	192	190	92	176	178	183	183	179	175	174	184	186	92	182	120	130	168	156	119	123	149	161	97	178	102	95	97	110	96	95	103	114	91	171	96	95	97	99	96	95	95	99
08:30:00	190	192	196	197	193	198	194	200	196	92	181	183	188	188	186	180	180	191	192	92	187	123	132	173	160	120	127	154	167	97	184	102	95	95	112	97	95	104	116	91	176	95	95	96	98	96	94	94	99
08:45:00	195	198	202	204	199	205	200	205	201	92	187	189	194	194	192	187	186	197	199	92	192	125	135	178	165	123	129	158	171	96	189	103	95	96	115	97	95	104	118	91	179	96	96	96	99	96	94	95	100
09:00:00	201	203	207	210	205	212	207	212	208	91	189	194	202	200	197	192	192	204	204	92	197	128	138	182	171	126	132	162	176	97	192	103	95	97	116	98	96	103	121	91	184	95	94	97	101	97	95	95	100
09:15:00	205	210	215	217	212	220	214	219	216	92	195	200	208	208	204	198	198	211	210	92	202	130	141	187	176	129	136	167	182	97	197	103	96	98	119	98	96	104	122	91	188	95	95	97	100	96	94	94	101
09:30:00	210	215	220	223	217	226	222	227	222	92	200	207	214	215	211	205	205	218	218	91	208	133	144	192	182	132	140	172	188	97	202	104	95	98	121	98	96	104	124	90	192	95	95	96	102	96	94	94	102
09:45:00	215	219	226	230	224	234	228	234	230	92	204	212	221	223	217	211	211	226	223	91	212	136	149	197	188	135	143	177	194	96	207	103	97	98	123	99	96	104	128	90	196	96	95	96	102	96	95	94	101
10:00:00	220	226	232	235	231	240	234	241	236	91	209	218	228	229	225	218	218	233	231	91	217	140	151	201	194	138	147	183	200	97	212	104	97	99	127	100	97	104	130	91	201	96	94	96	102	96	94	94	103
10:15:00	226	231	237	242	238	248	241	248	244	91	214	224	235	237	233	226	224	241	238	91	222	142	156	207	201	143	151	189	208	97	217	105	97	100	129	100	98	105	133	90	205	95	94	96	103	97	94	93	104
10:30:00	231	237	243	248	244	256	248	255	251	91	218	231	243	244	240	232	231	249	244	91	227	145	160	210	207	146	155	194	214	97	223	106	98	99	133	101	98	105	136	90	208	96	95	96	103	96	94	94	104
10:45:00	234	242	250	255	250	262	254	262	257	91	223	236	249	251	247	240	238	258	252	91	232	149	164	215	214	150	160	201	219	96	226	106	99	100	135	101	98	107	138	90	213	96	95	97	104	95	95	93	105
11:00:00	239	248	254	261	255	269	262	269	264	91	227	241	256	257	254	245	245	265	258	91	238	153	169	220	220	155	164	206	226	96	232	106	99	101	139	102	98	107	141	90	216	96	95	97	105	96	94	93	106
11:15:00	244	253	261	267	262	277	268	276	270	91	233	248	263	265	261	253	253	273	264	92	242	156	172	225	226	158	169	212	232	96	237	107	100	102	142	103	99	108	145	90	221	96	95	96	106	96	94	93	106
11:30:00	248	258	266	274	269	284	274	284	277	91	236	254	270	272	269	260	259	280	272	91	247	160	177	229	233	162	173	218	239	96	241	108	100	103	145	103	99	108	148	90	223	96	95	96	108	97	94	94	107
11:45:00	252	263	272	280	274	290	281	289	283	91	240	259	276	280	276	267	265	287	277	91	251	164	183	234	241	167	178	224	247	97	246	108	101	103	149	104	100	109	151	90	227	96	96	97	108	96	94	93	107
12:00:00	256	269	276	287	280	297	287	296	288	91	244	265	283	287	282	274	273	294	284	91	256	169	186	239	248	172	182	229	253	97	250	109	102	105	153	106	101	109	154	90	231	97	95	97	109	96	94	94	108
12:15:00	261	273	283	292	285	304	292	302	295	90	248	269	290	295	290	280	279	302	290	91	261	173	190	244	255	177	187	236	260	96	254	110	104	105	157	106	102	111	158	89	234	96	95	96	111	97	94	93	110
12:30:00	264	278	287	297	292	310	298	308	301	91	251	275	297	301	296	288	285	310	296	90	263	177	195	249	262	182	194	243	266	97	259	111	103	106	160	106	101	111	161	90	237	97	95	96	111	96	93	94	111
12:45:00	267	282	292	303	298	316	305	314	307	91	256	280	303	308	303	294	291	316	302	90	269	180	200	252	268	186	198	248	272	97	262	112	105	107	163	107	103	112	165	89	241	98	95	96	112	96	93	94	112
13:00:00	271	287	297	308	302	323	310	319	312	91	260	285	310	315	309	300	297	324	308	91	273	185	205	258	276	192	203	254	279	97	267	113	105	108	168	108	104	112	168	90	246	97	95	97	113	96	94	93	113
13:15:00	274	292	301	314	308	328	316	325	318	91	262	291	315	322	317	308	303	332	313	90	276	189	210	261	282	197	208	261	285	97	271	114	106	109	171	108	105	112	172	90	247	97	95	96	114	97	94	94	113
13:30:00	277	296	306	319	313	335	322	332	323	91	265	295	321	327	323	314	309	339	319	90	280	193	215	267	288	201	214	266	291	96	274	114	107	111	178	110	105	112	175	89	250	98	95	96	115	97	94	93	115
13:45:00	279	298	309	323	317	339	328	336	327	90	269	300	328	334	328	319	314	344	325	91	284	198	220	271	295	207	219	271	298	97	277	116	109	111	180	111	106	114	178	89	253	98	95	97	117	96	93	93	116
14:00:00	283	303	314	328	323	345	332	341	333	90	272	304	332	341	336	326	321	351	330	90	288	202	225	274	302	212	224	278	303	97	281	116	108	112	185	111	107	116	183	90	256	98	95	95	117	96	94	93	117
14:15:00	285	306	319	333	328	350	338	346	337	90	274	308	338	346	341	333	327	358	336	91	290	206	230	280	310	217	230	284	310	97	284	117	110	113	189	113	107	115	186	90	258	98	95	96	120	97	93	94	119
14:30:00	288	309	323	338	333	357	343	351	342	90	277	313	344	352	348	339	331	365	342	90	293	211	235	283	316	223	236	290	317	96	288	118	112	115	193	114	109	117	191	89	260	98	95	96	121	96	94	93	119
14:45:00	289	314	328	342	338	362	347	358	346	90	279	317	348	358	354	345	338	372	347	90	296	215	240	287	321	228	240	296	321	96	291	121	112	116	197	115	110	117	194	88	264	99	95	95	122	97	94	93	121
15:00:00	292	316	330	347	342	367	353	362	351	90	282	320	354	364	359	350	344	378	351	89	298	218	245	290	326	234	245	300	325	97	292	120	113	117	202	115	110	118	198	90	266	99	95	95	124	97	94	93	121
07:45:00																			11h
	DMSO	037	037	037	037	068	068	068	068	069	069	069	069	070	070	070	070			DMSO	037				068				069				070					DMSO
92	175	177	179	164	156	179	178	164	155	180	181	160	155	175	178	157	157		91	239	248	228	269	215	254	223	262	216	261	269	219	211	255	264	214	214
93	166	167	164	158	148	171	164	158	151	171	171	155	150	168	174	151	156		91	227	241	219	245	195	256	217	245	201	257	265	210	200	254	258	201	208
97	171	117	115	113	109	125	119	120	115	160	141	134	132	147	152	138	137		96	238	153	141	155	132	169	154	164	143	220	206	180	168	220	226	189	182
91	169	102	96	99	94	95	96	96	93	95	102	96	94	108	111	106	104		90	232	106	103	102	99	99	99	98	96	101	107	100	97	139	141	128	126
92	163	96	96	94	91	95	95	95	93	96	95	94	93	99	99	97	94		91	216	96	95	96	92	95	95	94	92	97	93	95	92	105	106	103	99
90	166	93	89	90	88	94	92	94	88	93	91	93	91	94	93	93	90		87	222	91	89	87	87	92	92	90	87	91	89	92	90	94	92	92	90
91	162																		90	215
91	161																		89	211
95	155																		96	200
91	162																		90	205
89	160																		88	202
90	160																		89	195
91.8333	164.167	117.742	120.507	99.7696	88.7097	120.507	119.124	99.7696	87.3272	121.889	123.272	94.2396	87.3272	114.977	119.124	90.0922	90.0922		90.6667	216.833	124.703	108.851	141.347	98.5469	129.458	104.888	135.799	99.3395	135.007	141.347	101.717	95.3765	130.251	137.384	97.7543	97.7543
		103.917	99.7696	91.4747	77.6498	109.447	99.7696	91.4747	81.7972	109.447	109.447	87.3272	80.4147	105.3	113.594	81.7972	88.7097				119.155	101.717	122.325	82.6948	131.044	100.132	122.325	87.4505	131.836	138.177	94.5839	86.6579	129.458	132.629	87.4505	92.9987
		34.7926	32.0276	29.2627	23.7327	45.8525	37.5576	38.9401	32.0276	94.2396	67.9724	58.2949	55.53	76.2673	83.1797	63.8249	62.4424				49.4055	39.8943	50.9908	32.7609	62.0872	50.1982	58.1242	41.4795	102.51	91.4135	70.8058	61.2946	102.51	107.266	77.9392	72.391
		14.0553	5.76037	9.90783	2.99539	4.37788	5.76037	5.76037	1.6129	4.37788	14.0553	5.76037	2.99539	22.3502	26.4977	19.5853	16.8203				12.1532	9.77543	8.98283	6.60502	6.60502	6.60502	5.81242	4.22721	8.19022	12.9458	7.39762	5.01982	38.3091	39.8943	29.5905	28.0053
		5.76037	5.76037	2.99539	-1.15207	4.37788	4.37788	4.37788	1.6129	5.76037	4.37788	2.99539	1.6129	9.90783	9.90783	7.14286	2.99539				4.22721	3.43461	4.22721	1.0568	3.43461	3.43461	2.64201	1.0568	5.01982	1.84941	3.43461	1.0568	11.3606	12.1532	9.77543	6.60502
		1.6129	-3.91705	-2.53456	-5.29954	2.99539	0.230415	2.99539	-5.29954	1.6129	-1.15207	1.6129	-1.15207	2.99539	1.6129	1.6129	-2.53456				0.264201	-1.321	-2.90621	-2.90621	1.0568	1.0568	-0.528402	-2.90621	0.264201	-1.321	1.0568	-0.528402	2.64201	1.0568	1.0568	-0.528402
[truncated: 76 more columns]

## Sheet: Fid 2d
Quantify Compound Summary Report
Printed Mon Mar 01 17:55:20 2021
							Compound 2: Prodrug 114				Compound 5: d-27-Prodrug- 114
	Name	Sample Text	Type	Std. Conc	Acq.Time		RT	Height	Area		RT	Height	Area		std curve Concentration (nM)	Normalized area	Linear Calculated area	Quadratic caluclated area	Linear Residuals	Quadratic residuals
																						Linear Fit
2	2021_2_27_3p9nM_std1		Standard	0	12:31:47		3.318	3027	104		3.298	631517	32547		3.90625	3.19538	-0.764652	2.64444	-3.96003	-0.550938		slope	intercept
3	2021_2_27_7p8nM_std1		Standard	0	12:38:39		3.312	4492	164		3.292	648726	34786		7.8125	4.71454	2.06717	5.26463	-2.64737	0.550086		0.724947	-3.59648
4	2021_2_27_15p1nM_std1		Standard	0	12:45:24		3.309	8276	408		3.295	694268	36163		15.625	11.2822	7.73082	10.5103	-3.55143	-0.771972		Quadratic Fit
5	2021_2_27_31nM_std1		Standard	0	12:52:08		3.304	17414	851		3.295	738018	37753		31.25	22.5413	19.0581	21.0227	-3.48314	-1.51856		a	b	c
6	2021_2_27_62nM_std1		Standard	0	12:58:53		3.309	33115	1701		3.295	772381	39059		62.5	43.5495	41.7127	42.132	-1.8368	-1.41748		5.76706e-05	0.670092	0.0260154
7	2021_2_27_125nM_std1		Standard	0	13:05:46		3.307	68743	3490		3.295	735352	39374		125	88.6372	87.0219	84.6886	-1.61528	-3.94859
8	2021_2_27_250nM_std1		Standard	0	13:12:30		3.304	129706	7163		3.292	762852	40745		250	175.801	177.64	171.153	1.83954	-4.64737
9	2021_2_27_500nM_std1		Standard	0	13:19:15		3.304	272041	14460		3.293	755805	40771		500	354.664	358.877	349.489	4.21313	-5.17436
10	2021_2_27_1uM_std1		Standard	0	13:26:08		3.304	551346	28986		3.292	727786	39371		1000	736.227	721.35	727.788	-14.8767	-8.43891
52	2021_2_27_3p9nM_std2		Standard	0	18:03:57		3.304	1617	57		3.292	573665	30557		3.90625	1.86537	-0.764652	2.64444	-2.63002	0.779075
53	2021_2_27_7p8nM_std2		Standard	0	18:10:50		3.298	3153	147		3.29	520630	29254		7.8125	5.02495	2.06717	5.26463	-2.95778	0.239673
54	2021_2_27_15p1nM_std2		Standard	0	18:17:35		3.324	3570	219		3.29	566322	30923		15.625	7.08211	7.73082	10.5103	0.648712	3.42817
55	2021_2_27_31nM_std2		Standard	0	18:24:19		3.298	10768	602		3.284	551225	32175		31.25	18.7102	19.0581	21.0227	0.347936	2.31252
56	2021_2_27_62nM_std2		Standard	0	18:31:12		3.295	21904	1274		3.287	571368	32432		62.5	39.2822	41.7127	42.132	2.43052	2.84983
57	2021_2_27_125nM_std2		Standard	0	18:37:57		3.298	47619	2671		3.284	590967	32081		125	83.258	87.0219	84.6886	3.76389	1.43057
58	2021_2_27_250nM_std2		Standard	0	18:44:41		3.295	100749	5503		3.281	581350	32908		250	167.224	177.64	171.153	10.4165	3.92957
59	2021_2_27_500nM_std2		Standard	0	18:51:26		3.293	204657	11796		3.284	610750	35130		500	335.781	358.877	349.489	23.0956	13.7081
60	2021_2_27_1uM_std2		Standard	0	18:58:11		3.292	424518	23618		3.281	595190	34525		1000	684.084	721.35	727.788	37.2665	43.7043
150	2021_2_27_3p9nM_std3		Standard	0	05:12:49		3.29	1986	83		3.287	524576	32411		3.90625	2.56086	-0.764652	2.64444	-3.32551	0.083582
151	2021_2_27_7p8nM_std3		Standard	0	05:19:34		3.301	3968	177		3.284	516661	31167		7.8125	5.67908	2.06717	5.26463	-3.61191	-0.414457
152	2021_2_27_15p1nM_std3		Standard	0	05:26:18		3.315	5205	314		3.287	522928	31154		15.625	10.079	7.73082	10.5103	-2.34814	0.431315
153	2021_2_27_31nM_std3		Standard	0	05:33:03		3.298	13620	702		3.287	546716	32282		31.25	21.7459	19.0581	21.0227	-2.68775	-0.723165
154	2021_2_27_62nM_std3		Standard	0	05:39:48		3.301	26322	1417		3.29	544246	32027		62.5	44.2439	41.7127	42.132	-2.53121	-2.1119
155	2021_2_27_125nM_std3		Standard	0	05:46:33		3.287	45437	2744		3.284	545887	31295		125	87.6817	87.0219	84.6886	-0.659849	-2.99316
156	2021_2_27_250nM_std3		Standard	0	05:53:17		3.29	90590	5409		3.281	531949	31982		250	169.126	177.64	171.153	8.51387	2.02696
157	2021_2_27_500nM_std3		Standard	0	06:00:02		3.293	199127	12140		3.281	564006	34039		500	356.65	358.877	349.489	2.22726	-7.16023
158	2021_2_27_1uM_std3		Standard	0	06:06:46		3.295	396751	24485		3.281	518418	32074		1000	763.391	721.35	727.788	-42.0405	-35.6026
																Normalized Area	Linear fit concentration	Quadratic fit concentration
65	2021_2_27_MRV03-106_C1	MRV037 - 1uM	Analyte	0	19:38:14		3.293	36679	1907		3.284	278595	14668			130.011	184.3	190.846			Concntration(uM)	37			68			69			70				Concntration(uM)	37			68			69			70
72	2021_2_27_MRV03-106_C2	MRV037 - 1uM	Analyte	0	20:25:34		3.292	44416	2507		3.281	306935	16105			155.666	219.688	227.801			1	184.3	219.688	242.858	229.8	234.321	237.269	216.202	232.139	254.078	520.955	746.046	760.338		1	190.846	227.801	251.873	238.318	243.015	246.075	224.17	240.749	263.496	533.683	752.924	766.597
80	2021_2_27_MRV03-106_C3	MRV037 - 1uM	Analyte	0	21:19:31		3.295	53650	2688		3.284	280603	15586			172.462	242.858	251.873																					AVERAGE
85	2021_2_27_MRV03-106_A4	MRV068 - 1uM	Analyte	0	21:53:23		3.301	51424	2894		3.284	332326	17755			162.996	229.8	238.318			0	3844.07	3742.21	3779.35											0	3246.34	3175.37	3201.31	3207.68
90	2021_2_27_MRV03-106_F4	MRV069 - 1uM	Analyte	0	22:27:14		3.292	43622	2381		3.287	296627	15548			153.139	216.202	224.17			deltaP	33.6114	32.7404	35.1687											deltaP	30.8749	29.9375	32.5505	31.121
93	2021_2_27_MRV03-106_A5	MRV068 - 1uM	Analyte	0	22:47:20		3.292	61417	2965		3.284	340774	17832			166.274	234.321	243.015																		MRV03-106 %actvity based on quadratic fit)
98	2021_2_27_MRV03-106_F5	MRV069 - 1uM	Analyte	0	23:21:20		3.298	47469	2697		3.284	289793	16376			164.692	232.139	240.749																		Compound:
100	2021_2_27_MRV03-106_A6	MRV068 - 1uM	Analyte	0	23:34:49		3.298	59471	3218		3.287	349423	19108			168.411	237.269	246.075																	Concntration(uM)	37			68			69			70
105	2021_2_27_MRV03-106_F6	MRV069 - 1uM	Analyte	0	00:08:41		3.295	49072	2755		3.284	276380	15255			180.597	254.078	263.496																	1	5.02825	6.1916	6.94941	6.52269	6.67056	6.7669	6.07731	6.59921	7.31531	15.821	22.7228	23.1533
111	2021_2_27_MRV03-106_D7	MRV070 - 1uM	Analyte	0	00:49:16		3.298	103124	5721		3.281	278777	15294			374.068	520.955	533.683
118	2021_2_27_MRV03-106_D8	MRV070 - 1uM	Analyte	0	01:36:37		3.295	141374	8337		3.284	279195	15518			537.247	746.046	752.924
126	2021_2_27_MRV03-106_D9	MRV070 - 1uM	Analyte	0	02:30:43		3.293	142410	8230		3.281	279767	15029			547.608	760.338	766.597
134	2021_2_27_MRV03-106_E10	vehicle	Analyte	0	03:24:48		3.293	695808	38811		3.281	248644	13945			2783.15	3844.07	3246.34
135	2021_2_27_MRV03-106_F10	no pks	Analyte	0	03:31:32		3.295	6080	246		3.284	236960	11844			20.77	33.6114	30.8749
141	2021_2_27_MRV03-106_E11	vehicle	Analyte	0	04:12:00		3.295	626123	37020		3.287	237219	13664			2709.31	3742.21	3175.37
142	2021_2_27_MRV03-106_F11	no pks	Analyte	0	04:18:44		3.307	4613	250		3.284	228446	12414			20.1386	32.7404	29.9375
147	2021_2_27_MRV03-106_E12	vehicle	Analyte	0	04:52:43		3.298	646826	39700		3.284	250357	14509			2736.23	3779.35	3201.31
148	2021_2_27_MRV03-106_F12	no pks	Analyte	0	04:59:28		3.315	4945	277		3.29	235081	12649			21.899	35.1687	32.5505
1	2021_2_27_blank1		Blank	0	12:24:58		3.321	1039	20		3.321	1914	62			322.581
11	2021_2_27_blank2		Analyte	0	13:32:53		3.315	461	9		3.321	1268	45			200
24	2021_2_27_blank3		Analyte	0	15:00:57		3.332	246	5							#DIV/0!
37	2021_2_27_blank4		Analyte	0	16:28:52		3.295	191	5		3.326	1040	38			131.579
50	2021_2_27_blank5		Analyte	0	17:57:21						3.321	1958	60			0
51	2021_2_27_blank6		Analyte	0	19:04:55		3.36	117	3		3.278	798	28			107.143
61	2021_2_27_blank7		Analyte	0	19:11:35		3.321	317	10		3.309	1029	41			243.902
62	2021_2_27_blank8		Analyte	0	19:18:08		3.301	218	9		3.278	334	19			473.684
77	2021_2_27_blank9		Analyte	0	20:59:17		3.363	8	0		3.295	899	31			0
92	2021_2_27_blank10		Analyte	0	22:40:43		3.352	129	2		3.29	1644	40			50
107	2021_2_27_blank11		Analyte	0	00:22:18		3.346	92	3		3.284	765	23			130.435
122	2021_2_27_blank12		Analyte	0	02:03:36		3.278	272	7		3.329	568	25			280
136	2021_2_27_blank13		Analyte	0	03:38:17		3.355	120	2		3.326	625	8			250
149	2021_2_27_blank14		Analyte	0	05:06:21		3.298	640	14		3.304	805	35			400
159	2021_2_27_blank15		Analyte	0	06:13:31		3.332	273	8		3.335	1446	54			148.148
									6.92857
									20
