# Supplementary material for: A small molecule inhibitor prevents gut bacterial genotoxin production
Source: Nat Chem Biol. 2022 Oct 17;19(2):159–67. doi: 10.1038/s41589-022-01147-8 (PMC9889270; doi:10.1038/s41589-022-01147-8)
Supplement: Source Data Fig. 4 — LC–MS peak area data for panels a and d. Additional Source Data for panels in Fig. 4 available online. See Data Availability Statement. [file 41589_2022_1147_MOESM4_ESM.xlsx]

## Sheet: Fig 4a
Quantify Compound Summary Report
Printed Mon Mar 01 17:55:20 2021
							Compound 2: Prodrug 114				Compound 5: d-27-Prodrug- 114
	Name	Sample Text	Type	Std. Conc	Acq.Time		RT	Height	Area		RT	Height	Area		std curve Concentration (nM)	Normalized area	Linear Calculated area	Quadratic caluclated area	Linear Residuals	Quadratic residuals
																						Linear Fit
2	2021_2_27_3p9nM_std1		Standard	0	12:31:47		3.318	3027	104		3.298	631517	32547		3.90625	3.19538	-0.764652	2.64444	-3.96003	-0.550938		slope	intercept
3	2021_2_27_7p8nM_std1		Standard	0	12:38:39		3.312	4492	164		3.292	648726	34786		7.8125	4.71454	2.06717	5.26463	-2.64737	0.550086		0.724947	-3.59648
4	2021_2_27_15p1nM_std1		Standard	0	12:45:24		3.309	8276	408		3.295	694268	36163		15.625	11.2822	7.73082	10.5103	-3.55143	-0.771972		Quadratic Fit
5	2021_2_27_31nM_std1		Standard	0	12:52:08		3.304	17414	851		3.295	738018	37753		31.25	22.5413	19.0581	21.0227	-3.48314	-1.51856		a	b	c
6	2021_2_27_62nM_std1		Standard	0	12:58:53		3.309	33115	1701		3.295	772381	39059		62.5	43.5495	41.7127	42.132	-1.8368	-1.41748		5.76706e-05	0.670092	0.0260154
7	2021_2_27_125nM_std1		Standard	0	13:05:46		3.307	68743	3490		3.295	735352	39374		125	88.6372	87.0219	84.6886	-1.61528	-3.94859
8	2021_2_27_250nM_std1		Standard	0	13:12:30		3.304	129706	7163		3.292	762852	40745		250	175.801	177.64	171.153	1.83954	-4.64737
9	2021_2_27_500nM_std1		Standard	0	13:19:15		3.304	272041	14460		3.293	755805	40771		500	354.664	358.877	349.489	4.21313	-5.17436
10	2021_2_27_1uM_std1		Standard	0	13:26:08		3.304	551346	28986		3.292	727786	39371		1000	736.227	721.35	727.788	-14.8767	-8.43891
52	2021_2_27_3p9nM_std2		Standard	0	18:03:57		3.304	1617	57		3.292	573665	30557		3.90625	1.86537	-0.764652	2.64444	-2.63002	0.779075
53	2021_2_27_7p8nM_std2		Standard	0	18:10:50		3.298	3153	147		3.29	520630	29254		7.8125	5.02495	2.06717	5.26463	-2.95778	0.239673
54	2021_2_27_15p1nM_std2		Standard	0	18:17:35		3.324	3570	219		3.29	566322	30923		15.625	7.08211	7.73082	10.5103	0.648712	3.42817
55	2021_2_27_31nM_std2		Standard	0	18:24:19		3.298	10768	602		3.284	551225	32175		31.25	18.7102	19.0581	21.0227	0.347936	2.31252
56	2021_2_27_62nM_std2		Standard	0	18:31:12		3.295	21904	1274		3.287	571368	32432		62.5	39.2822	41.7127	42.132	2.43052	2.84983
57	2021_2_27_125nM_std2		Standard	0	18:37:57		3.298	47619	2671		3.284	590967	32081		125	83.258	87.0219	84.6886	3.76389	1.43057
58	2021_2_27_250nM_std2		Standard	0	18:44:41		3.295	100749	5503		3.281	581350	32908		250	167.224	177.64	171.153	10.4165	3.92957
59	2021_2_27_500nM_std2		Standard	0	18:51:26		3.293	204657	11796		3.284	610750	35130		500	335.781	358.877	349.489	23.0956	13.7081
60	2021_2_27_1uM_std2		Standard	0	18:58:11		3.292	424518	23618		3.281	595190	34525		1000	684.084	721.35	727.788	37.2665	43.7043
150	2021_2_27_3p9nM_std3		Standard	0	05:12:49		3.29	1986	83		3.287	524576	32411		3.90625	2.56086	-0.764652	2.64444	-3.32551	0.083582
151	2021_2_27_7p8nM_std3		Standard	0	05:19:34		3.301	3968	177		3.284	516661	31167		7.8125	5.67908	2.06717	5.26463	-3.61191	-0.414457
152	2021_2_27_15p1nM_std3		Standard	0	05:26:18		3.315	5205	314		3.287	522928	31154		15.625	10.079	7.73082	10.5103	-2.34814	0.431315
153	2021_2_27_31nM_std3		Standard	0	05:33:03		3.298	13620	702		3.287	546716	32282		31.25	21.7459	19.0581	21.0227	-2.68775	-0.723165
154	2021_2_27_62nM_std3		Standard	0	05:39:48		3.301	26322	1417		3.29	544246	32027		62.5	44.2439	41.7127	42.132	-2.53121	-2.1119
155	2021_2_27_125nM_std3		Standard	0	05:46:33		3.287	45437	2744		3.284	545887	31295		125	87.6817	87.0219	84.6886	-0.659849	-2.99316
156	2021_2_27_250nM_std3		Standard	0	05:53:17		3.29	90590	5409		3.281	531949	31982		250	169.126	177.64	171.153	8.51387	2.02696
157	2021_2_27_500nM_std3		Standard	0	06:00:02		3.293	199127	12140		3.281	564006	34039		500	356.65	358.877	349.489	2.22726	-7.16023
158	2021_2_27_1uM_std3		Standard	0	06:06:46		3.295	396751	24485		3.281	518418	32074		1000	763.391	721.35	727.788	-42.0405	-35.6026
																Normalized Area	Linear fit concentration	Quadratic fit concentration
88	2021_2_27_MRV03-106_D4	MRV03-69, 100 uM	Analyte	0	22:13:45		3.315	9719	572		3.284	289278	15659			36.5285	55.3489	54.2209			Concntration(uM)	MRV03-069			MRV03-095				Concntration(uM)	MRV03-069			MRV03-095
89	2021_2_27_MRV03-106_E4	MRV03-69, 10 uM	Analyte	0	22:20:29		3.295	18494	874		3.287	310434	16206			53.9306	79.3536	79.8943			100	55.3489	49.1149	54	92.964	88.2491	91.3761		100	54.2209	47.5352	52.7749	94.4013	89.3798	92.7106
90	2021_2_27_MRV03-106_F4	MRV03-69, 1 uM	Analyte	0	22:27:14		3.292	43622	2381		3.287	296627	15548			153.139	216.202	224.17			10	79.3536	79.6254	85.2392	268.158	267.094	266.804		10	79.8943	80.1844	86.172	278.05	276.952	276.652
91	2021_2_27_MRV03-106_G4	MRV03-69, 0.1 uM	Analyte	0	22:33:59		3.293	196180	10484		3.284	285349	14947			701.412	972.496	966.335			1	216.202	232.139	254.078	771.658	723.911	643.342		1	224.17	240.749	263.496	777.408	731.69	653.812
96	2021_2_27_MRV03-106_D5	MRV03-69, 100 uM	Analyte	0	23:07:42		3.321	7860	498		3.287	279094	15558			32.0093	49.1149	47.5352			0.1	972.496	522.997	470.332	1846.17	1776.35	1756.04		0.1	966.335	535.706	483.324	1733.33	1674.92	1657.84
97	2021_2_27_MRV03-106_E5	MRV03-69, 10 uM	Analyte	0	23:14:27		3.309	14159	874		3.287	293001	16147			54.1277	79.6254	80.1844			0.01	1654.9	871.683	1044.4	2813.61	2809.29	2928.18		0.01	1572.22	872.168	1032.7	2500.44	2497.18	2586.65
98	2021_2_27_MRV03-106_F5	MRV03-69, 1 uM	Analyte	0	23:21:20		3.298	47469	2697		3.284	289793	16376			164.692	232.139	240.749															AVERAGE
99	2021_2_27_MRV03-106_G5	MRV03-69, 0.1 uM	Analyte	0	23:28:04		3.295	106512	5987		3.287	290468	15942			375.549	522.997	535.706			0	3844.07	3742.21	3779.35					0	3246.34	3175.37	3201.31	3207.68
103	2021_2_27_MRV03-106_D6	MRV03-69, 100 uM	Analyte	0	23:55:11		3.293	8969	551		3.284	269743	15499			35.5507	54	52.7749			deltaP	33.6114	32.7404	35.1687					deltaP	30.8749	29.9375	32.5505	31.121
104	2021_2_27_MRV03-106_E6	MRV03-69, 10 uM	Analyte	0	00:01:56		3.293	18709	924		3.287	292760	15877			58.1974	85.2392	86.172												MRV03-106 %actvity based on quadratic fit)
105	2021_2_27_MRV03-106_F6	MRV03-69, 1 uM	Analyte	0	00:08:41		3.295	49072	2755		3.284	276380	15255			180.597	254.078	263.496												Compound:
106	2021_2_27_MRV03-106_G6	MRV03-69, 0.1 uM	Analyte	0	00:15:33		3.295	93053	5545		3.284	293624	16436			337.369	470.332	483.324											Concntration(uM)	94			95
																#DIV/0!	#DIV/0!	#DIV/0!											100	0.727199	0.51673	0.68168	1.99211	1.83403	1.93888
108	2021_2_27_MRV03-106_A7	MRV03-69, 0.01 uM	Analyte	0	00:28:55		3.292	362122	20261		3.284	309389	16939			1196.12	1654.9	1572.22											10	1.53542	1.54455	1.73304	7.77349	7.73892	7.72948
114	2021_2_27_MRV03-106_G7	MRV03-95, 100 uM	Analyte	0	01:09:39		3.307	16484	925		3.284	247535	14499			63.7975	92.964	94.4013											1	6.07731	6.59921	7.31531	23.4936	22.0544	19.6027
115	2021_2_27_MRV03-106_A8	MRV03-69, 0.01 uM	Analyte	0	01:16:23		3.293	198430	11330		3.284	327571	18032			628.327	871.683	872.168											0.1	29.4411	15.8847	14.2356	53.5866	51.7478	51.2102
121	2021_2_27_MRV03-106_G8	MRV03-95, 100 uM	Analyte	0	01:56:51		3.292	17949	888		3.284	269076	14707			60.3794	88.2491	89.3798											0.01	48.5149	26.4767	31.5305	77.7359	77.633	80.4497
123	2021_2_27_MRV03-106_A9	MRV03-69, 0.01 uM	Analyte	0	02:10:12		3.29	238019	12728		3.281	313203	16891			753.537	1044.4	1032.7
129	2021_2_27_MRV03-106_G9	MRV03-95, 100 uM	Analyte	0	02:50:56		3.295	17279	883		3.284	264053	14095			62.6463	91.3761	92.7106
130	2021_2_27_MRV03-106_A10	MRV03-95, 10 uM	Analyte	0	02:57:41		3.295	63105	3494		3.284	334637	18312			190.804	268.158	278.05
131	2021_2_27_MRV03-106_B10	MRV03-95, 1 uM	Analyte	0	03:04:34		3.293	149969	8116		3.281	260641	14602			555.814	771.658	777.408
132	2021_2_27_MRV03-106_C10	MRV03-95, 0.1 uM	Analyte	0	03:11:18		3.293	354297	19660		3.284	274322	14729			1334.78	1846.17	1733.33
133	2021_2_27_MRV03-106_D10	MRV03-95, 0.01 uM	Analyte	0	03:18:03		3.293	562882	31397		3.281	283126	15420			2036.12	2813.61	2500.44
134	2021_2_27_MRV03-106_E10	vehicle	Analyte	0	03:24:48		3.293	695808	38811		3.281	248644	13945			2783.15	3844.07	3246.34
135	2021_2_27_MRV03-106_F10	no pks	Analyte	0	03:31:32		3.295	6080	246		3.284	236960	11844			20.77	33.6114	30.8749
																#DIV/0!	#DIV/0!	#DIV/0!
137	2021_2_27_MRV03-106_A11	MRV03-95, 10 uM	Analyte	0	03:44:53		3.295	57533	3367		3.287	308656	17718			190.033	267.094	276.952
138	2021_2_27_MRV03-106_B11	MRV03-95, 1 uM	Analyte	0	03:51:46		3.298	136617	7744		3.29	257461	14858			521.201	723.911	731.69
139	2021_2_27_MRV03-106_C11	MRV03-95, 0.1 uM	Analyte	0	03:58:30		3.293	314713	18298		3.287	248266	14249			1284.16	1776.35	1674.92
140	2021_2_27_MRV03-106_D11	MRV03-95, 0.01 uM	Analyte	0	04:05:15		3.295	500057	28224		3.284	242289	13883			2032.99	2809.29	2497.18
141	2021_2_27_MRV03-106_E11	vehicle	Analyte	0	04:12:00		3.295	626123	37020		3.287	237219	13664			2709.31	3742.21	3175.37
142	2021_2_27_MRV03-106_F11	no pks	Analyte	0	04:18:44		3.307	4613	250		3.284	228446	12414			20.1386	32.7404	29.9375
143	2021_2_27_MRV03-106_A12	MRV03-95, 10 uM	Analyte	0	04:25:29		3.295	55903	3152		3.287	286000	16605			189.822	266.804	276.652
144	2021_2_27_MRV03-106_B12	MRV03-95, 1 uM	Analyte	0	04:32:13		3.304	127428	7525		3.284	304043	16260			462.792	643.342	653.812
145	2021_2_27_MRV03-106_C12	MRV03-95, 0.1 uM	Analyte	0	04:39:06		3.295	343108	18940		3.29	258193	14920			1269.44	1756.04	1657.84
146	2021_2_27_MRV03-106_D12	MRV03-95, 0.01 uM	Analyte	0	04:45:51		3.298	526037	31082		3.287	264266	14667			2119.18	2928.18	2586.65
147	2021_2_27_MRV03-106_E12	vehicle	Analyte	0	04:52:43		3.298	646826	39700		3.284	250357	14509			2736.23	3779.35	3201.31
148	2021_2_27_MRV03-106_F12	no pks	Analyte	0	04:59:28		3.315	4945	277		3.29	235081	12649			21.899	35.1687	32.5505
1	2021_2_27_blank1		Blank	0	12:24:58		3.321	1039	20		3.321	1914	62			322.581
11	2021_2_27_blank2		Analyte	0	13:32:53		3.315	461	9		3.321	1268	45			200
24	2021_2_27_blank3		Analyte	0	15:00:57		3.332	246	5							#DIV/0!
37	2021_2_27_blank4		Analyte	0	16:28:52		3.295	191	5		3.326	1040	38			131.579
50	2021_2_27_blank5		Analyte	0	17:57:21						3.321	1958	60			0
51	2021_2_27_blank6		Analyte	0	19:04:55		3.36	117	3		3.278	798	28			107.143
61	2021_2_27_blank7		Analyte	0	19:11:35		3.321	317	10		3.309	1029	41			243.902
62	2021_2_27_blank8		Analyte	0	19:18:08		3.301	218	9		3.278	334	19			473.684
77	2021_2_27_blank9		Analyte	0	20:59:17		3.363	8	0		3.295	899	31			0
92	2021_2_27_blank10		Analyte	0	22:40:43		3.352	129	2		3.29	1644	40			50
107	2021_2_27_blank11		Analyte	0	00:22:18		3.346	92	3		3.284	765	23			130.435
122	2021_2_27_blank12		Analyte	0	02:03:36		3.278	272	7		3.329	568	25			280
136	2021_2_27_blank13		Analyte	0	03:38:17		3.355	120	2		3.326	625	8			250
149	2021_2_27_blank14		Analyte	0	05:06:21		3.298	640	14		3.304	805	35			400
159	2021_2_27_blank15		Analyte	0	06:13:31		3.332	273	8		3.335	1446	54			148.148
									6.92857
									20

## Sheet: Fig 4d
Quantify Compound Summary Report
Printed Mon Mar 01 17:55:20 2021
							Compound 2: Prodrug 114				Compound 5: d-27-Prodrug- 114
	Name	Sample Text	Type	Std. Conc	Acq.Time		RT	Height	Area		RT	Height	Area		std curve Concentration (nM)	Normalized area	Linear Calculated area	Quadratic caluclated area	Linear Residuals	Quadratic residuals
																						Linear Fit
2	2021_2_27_3p9nM_std1		Standard	0	12:31:47		3.318	3027	104		3.298	631517	32547		3.90625	3.19538	-0.764652	2.64444	-3.96003	-0.550938		slope	intercept
3	2021_2_27_7p8nM_std1		Standard	0	12:38:39		3.312	4492	164		3.292	648726	34786		7.8125	4.71454	2.06717	5.26463	-2.64737	0.550086		0.724947	-3.59648
4	2021_2_27_15p1nM_std1		Standard	0	12:45:24		3.309	8276	408		3.295	694268	36163		15.625	11.2822	7.73082	10.5103	-3.55143	-0.771972		Quadratic Fit
5	2021_2_27_31nM_std1		Standard	0	12:52:08		3.304	17414	851		3.295	738018	37753		31.25	22.5413	19.0581	21.0227	-3.48314	-1.51856		a	b	c
6	2021_2_27_62nM_std1		Standard	0	12:58:53		3.309	33115	1701		3.295	772381	39059		62.5	43.5495	41.7127	42.132	-1.8368	-1.41748		5.76706e-05	0.670092	0.0260154
7	2021_2_27_125nM_std1		Standard	0	13:05:46		3.307	68743	3490		3.295	735352	39374		125	88.6372	87.0219	84.6886	-1.61528	-3.94859
8	2021_2_27_250nM_std1		Standard	0	13:12:30		3.304	129706	7163		3.292	762852	40745		250	175.801	177.64	171.153	1.83954	-4.64737
9	2021_2_27_500nM_std1		Standard	0	13:19:15		3.304	272041	14460		3.293	755805	40771		500	354.664	358.877	349.489	4.21313	-5.17436
10	2021_2_27_1uM_std1		Standard	0	13:26:08		3.304	551346	28986		3.292	727786	39371		1000	736.227	721.35	727.788	-14.8767	-8.43891
52	2021_2_27_3p9nM_std2		Standard	0	18:03:57		3.304	1617	57		3.292	573665	30557		3.90625	1.86537	-0.764652	2.64444	-2.63002	0.779075
53	2021_2_27_7p8nM_std2		Standard	0	18:10:50		3.298	3153	147		3.29	520630	29254		7.8125	5.02495	2.06717	5.26463	-2.95778	0.239673
54	2021_2_27_15p1nM_std2		Standard	0	18:17:35		3.324	3570	219		3.29	566322	30923		15.625	7.08211	7.73082	10.5103	0.648712	3.42817
55	2021_2_27_31nM_std2		Standard	0	18:24:19		3.298	10768	602		3.284	551225	32175		31.25	18.7102	19.0581	21.0227	0.347936	2.31252
56	2021_2_27_62nM_std2		Standard	0	18:31:12		3.295	21904	1274		3.287	571368	32432		62.5	39.2822	41.7127	42.132	2.43052	2.84983
57	2021_2_27_125nM_std2		Standard	0	18:37:57		3.298	47619	2671		3.284	590967	32081		125	83.258	87.0219	84.6886	3.76389	1.43057
58	2021_2_27_250nM_std2		Standard	0	18:44:41		3.295	100749	5503		3.281	581350	32908		250	167.224	177.64	171.153	10.4165	3.92957
59	2021_2_27_500nM_std2		Standard	0	18:51:26		3.293	204657	11796		3.284	610750	35130		500	335.781	358.877	349.489	23.0956	13.7081
60	2021_2_27_1uM_std2		Standard	0	18:58:11		3.292	424518	23618		3.281	595190	34525		1000	684.084	721.35	727.788	37.2665	43.7043
150	2021_2_27_3p9nM_std3		Standard	0	05:12:49		3.29	1986	83		3.287	524576	32411		3.90625	2.56086	-0.764652	2.64444	-3.32551	0.083582
151	2021_2_27_7p8nM_std3		Standard	0	05:19:34		3.301	3968	177		3.284	516661	31167		7.8125	5.67908	2.06717	5.26463	-3.61191	-0.414457
152	2021_2_27_15p1nM_std3		Standard	0	05:26:18		3.315	5205	314		3.287	522928	31154		15.625	10.079	7.73082	10.5103	-2.34814	0.431315
153	2021_2_27_31nM_std3		Standard	0	05:33:03		3.298	13620	702		3.287	546716	32282		31.25	21.7459	19.0581	21.0227	-2.68775	-0.723165
154	2021_2_27_62nM_std3		Standard	0	05:39:48		3.301	26322	1417		3.29	544246	32027		62.5	44.2439	41.7127	42.132	-2.53121	-2.1119
155	2021_2_27_125nM_std3		Standard	0	05:46:33		3.287	45437	2744		3.284	545887	31295		125	87.6817	87.0219	84.6886	-0.659849	-2.99316
156	2021_2_27_250nM_std3		Standard	0	05:53:17		3.29	90590	5409		3.281	531949	31982		250	169.126	177.64	171.153	8.51387	2.02696
157	2021_2_27_500nM_std3		Standard	0	06:00:02		3.293	199127	12140		3.281	564006	34039		500	356.65	358.877	349.489	2.22726	-7.16023
158	2021_2_27_1uM_std3		Standard	0	06:06:46		3.295	396751	24485		3.281	518418	32074		1000	763.391	721.35	727.788	-42.0405	-35.6026
																Normalized Area	Linear fit concentration	Quadratic fit concentration				MRV03-104 Results
																#DIV/0!	#DIV/0!					Inhibitior	Community	E. coli	Prodrug (nM) - linear fit model				Prodrug (nM) - quadratic fit model
12	2021_2_27_MRV03-104_B1		Analyte	0	13:39:29		3.298	4487	165		3.295	269978	13954			11.8246	21.272	17.5808				-	-	-	21.272	133.729	102.545		17.5808	137.64	104.593
13	2021_2_27_MRV03-104_B2		Analyte	0	13:46:22		3.307	1556	51		3.295	281658	15666			3.25546	9.45164	4.81741				+	+	wt	9.45164	5.34573	7.94213		4.81741	0.377366	3.18545
14	2021_2_27_MRV03-104_B3		Analyte	0	13:53:07		3.318	12311	588		3.295	319101	16929			34.7333	52.8725	51.566				-	+	wt	52.8725	50.1316	49.7625		51.566	48.626	48.2301
15	2021_2_27_MRV03-104_B4		Analyte	0	13:59:59		3.312	7478	362		3.295	291793	15709			23.0441	36.7483	34.2497				+	-	wt	36.7483	40.2889	34.723		34.2497	38.0564	32.071
16	2021_2_27_MRV03-104_B5		Analyte	0	14:06:44		3.307	144817	7389		3.298	280415	15793			467.866	650.34	660.613				-	-	wt	650.34	656.648	663.148		660.613	666.738	673.043
17	2021_2_27_MRV03-104_B6		Analyte	0	14:13:28		3.341	690	20		3.292	321950	16877			1.18504	6.59568	1.7294				+	+	dP	6.59568	7.37879	7.58291		1.7294	2.5763	2.79702
18	2021_2_27_MRV03-104_B7		Analyte	0	14:20:21		3.366	235	3		3.298	327322	17664			0.169837	5.1953	0.214626				-	+	dP	5.1953	6.95119	5.24832		0.214626	2.11389	0.271992
19	2021_2_27_MRV03-104_B8		Analyte	0	14:27:06		3.315	1891	106		3.295	305732	16473			6.43477	13.8372	9.55614				+	-	dP	13.8372	14.0346	11.7449		9.55614	9.76927	7.29579
20	2021_2_27_MRV03-104_B9		Analyte	0	14:33:50		3.309	3452	98		3.298	332645	17176			5.70564	12.8314	8.46971				-	-	dP	12.8314	12.58	11.3476		8.46971	8.19805	6.86647
21	2021_2_27_MRV03-104_B10		Analyte	0	14:40:43		3.324	732	19		3.295	325989	17992			1.05602	6.41771	1.53691				+	+	-	6.41771	6.78304	5.03542		1.53691	1.93202	0.0416644
22	2021_2_27_MRV03-104_B11		Analyte	0	14:47:27		3.324	617	24		3.295	347266	18205			1.31832	6.77952	1.92823				-	+	-	6.77952	6.1315	7.94531		1.92823	1.22735	3.18889
23	2021_2_27_MRV03-104_B12		Analyte	0	14:54:12		3.309	3624	165		3.295	323764	17701			9.32151	17.8192	13.8554				+	-	-	17.8192	9.29757	13.1157		13.8554	4.65087	8.77681
																#DIV/0!	#DIV/0!	#DIV/0!
25	2021_2_27_MRV03-104_C1		Analyte	0	15:07:33		3.298	28348	1613		3.295	318110	17279			93.3503	133.729	137.64
26	2021_2_27_MRV03-104_C2		Analyte	0	15:14:25		3.369	256	5		3.292	344583	17928			0.278893	5.34573	0.377366
27	2021_2_27_MRV03-104_C3		Analyte	0	15:21:10		3.298	11682	608		3.292	351559	18567			32.7463	50.1316	48.626
28	2021_2_27_MRV03-104_C4		Analyte	0	15:28:03		3.304	7842	435		3.295	311838	16985			25.6108	40.2889	38.0564
29	2021_2_27_MRV03-104_C5		Analyte	0	15:34:47		3.301	140748	7902		3.293	322063	16726			472.438	656.648	666.738
30	2021_2_27_MRV03-104_C6		Analyte	0	15:41:40		3.284	427	34		3.29	349339	19398			1.75276	7.37879	2.5763
31	2021_2_27_MRV03-104_C7		Analyte	0	15:48:25		3.307	696	27		3.29	346446	18714			1.44277	6.95119	2.11389
32	2021_2_27_MRV03-104_C8		Analyte	0	15:55:09		3.295	2820	116		3.29	323359	17635			6.57783	14.0346	9.76927
33	2021_2_27_MRV03-104_C9		Analyte	0	16:01:54		3.318	2339	100		3.293	309834	18105			5.52334	12.58	8.19805
34	2021_2_27_MRV03-104_C10		Analyte	0	16:08:38		3.301	369	25		3.295	343970	18927			1.32086	6.78304	1.93202
35	2021_2_27_MRV03-104_C11		Analyte	0	16:15:23		3.295	494	16		3.295	358984	18856			0.848536	6.1315	1.22735
36	2021_2_27_MRV03-104_C12		Analyte	0	16:22:08		3.304	1333	56		3.293	328883	17813			3.14377	9.29757	4.65087
																#DIV/0!	#DIV/0!	#DIV/0!
38	2021_2_27_MRV03-104_D1		Analyte	0	16:35:29		3.307	23793	1254		3.293	318396	17726			70.7435	102.545	104.593
39	2021_2_27_MRV03-104_D2		Analyte	0	16:42:21		3.307	1182	39		3.29	321575	18046			2.16114	7.94213	3.18545
40	2021_2_27_MRV03-104_D3		Analyte	0	16:49:14		3.304	12451	603		3.29	338798	18566			32.4787	49.7625	48.2301
41	2021_2_27_MRV03-104_D4		Analyte	0	16:55:59		3.298	6974	362		3.29	316274	16778			21.5759	34.723	32.071
42	2021_2_27_MRV03-104_D5		Analyte	0	17:02:52		3.298	156416	8447		3.29	325010	17703			477.151	663.148	673.043
43	2021_2_27_MRV03-104_D6		Analyte	0	17:09:36		3.298	1583	35		3.29	323984	18414			1.90073	7.58291	2.79702
44	2021_2_27_MRV03-104_D7		Analyte	0	17:16:29		3.392	340	4		3.29	340630	19205			0.208279	5.24832	0.271992
45	2021_2_27_MRV03-104_D8		Analyte	0	17:23:21		3.298	2098	83		3.292	323437	16877			4.91794	11.7449	7.29579
46	2021_2_27_MRV03-104_D9		Analyte	0	17:30:06		3.346	1388	79		3.295	313701	17063			4.6299	11.3476	6.86647
47	2021_2_27_MRV03-104_D10		Analyte	0	17:36:59		3.307	68	1		3.292	355299	18541			0.0539345	5.03542	0.0416644
48	2021_2_27_MRV03-104_D11		Analyte	0	17:43:44		3.312	1282	40		3.29	350034	18489			2.16345	7.94531	3.18889
49	2021_2_27_MRV03-104_D12		Analyte	0	17:50:36		3.295	2252	103		3.292	320374	17423			5.91173	13.1157	8.77681																					MRV03-106 Results (nM prodrug detected based on quadratic fit)
1	2021_2_27_blank1		Blank	0	12:24:58		3.321	1039	20		3.321	1914	62			322.581
11	2021_2_27_blank2		Analyte	0	13:32:53		3.315	461	9		3.321	1268	45			200
24	2021_2_27_blank3		Analyte	0	15:00:57		3.332	246	5							#DIV/0!
37	2021_2_27_blank4		Analyte	0	16:28:52		3.295	191	5		3.326	1040	38			131.579
50	2021_2_27_blank5		Analyte	0	17:57:21						3.321	1958	60			0
51	2021_2_27_blank6		Analyte	0	19:04:55		3.36	117	3		3.278	798	28			107.143
61	2021_2_27_blank7		Analyte	0	19:11:35		3.321	317	10		3.309	1029	41			243.902
62	2021_2_27_blank8		Analyte	0	19:18:08		3.301	218	9		3.278	334	19			473.684
77	2021_2_27_blank9		Analyte	0	20:59:17		3.363	8	0		3.295	899	31			0
92	2021_2_27_blank10		Analyte	0	22:40:43		3.352	129	2		3.29	1644	40			50
107	2021_2_27_blank11		Analyte	0	00:22:18		3.346	92	3		3.284	765	23			130.435
122	2021_2_27_blank12		Analyte	0	02:03:36		3.278	272	7		3.329	568	25			280
136	2021_2_27_blank13		Analyte	0	03:38:17		3.355	120	2		3.326	625	8			250
149	2021_2_27_blank14		Analyte	0	05:06:21		3.298	640	14		3.304	805	35			400
159	2021_2_27_blank15		Analyte	0	06:13:31		3.332	273	8		3.335	1446	54			148.148
									6.92857
									20
