# Supplementary material for: A small molecule inhibitor prevents gut bacterial genotoxin production
Source: Nat Chem Biol. 2022 Oct 17;19(2):159–67. doi: 10.1038/s41589-022-01147-8 (PMC9889270; doi:10.1038/s41589-022-01147-8)
Supplement: Source Data Extended Data Fig. 1 — Plate reader (fluoresce) measurements. [file 41589_2022_1147_MOESM6_ESM.xlsx]

## Sheet: Sheet 1
Coincubation time with ClbP (min)	MRV03-037 - 2h pre-hydrolysis			MRV03-037			MRV03-068 - 2h pre-hydrolysis			MRV03-068			MRV03-069 - 2h pre-hydrolysis			MRV03-069			0MRV03-70 - 2h pre-hydrolysis			MRV03-070
120	11	10	6.7	9.1	7.9	7.9	5.4	3.7	4	3.5	4.7	4.4	4.9	4	5.1	4.9	4.4	4.9	27	20	25	23	25	26
60	11	9.3	9.3	9.5	9.1	8.6	4.9	4.7	4.2	4.7	3.7	4.9	4	4.4	4.9	6.7	5.6	4.9	21	25	28	25	29	29
30	12	10	10	12	11	9.1	5.1	4.4	4.7	4	3.3	5.6	7.7	7.9	6.3	6.3	8.6	6.3	46	44	42	50	42	43
15	21	25	15	25	24	17	6.7	7	3.7	4	7.4	4.2	18	16	7	13	8.4	8.4	85	75	71	93	80	80
0	84	61	68	85	82	92	11	24	22	22	30	25	62	40	57	68	58	69	97	77	96	84	101	103
