# Supplementary material for: A small molecule inhibitor prevents gut bacterial genotoxin production
Source: Nat Chem Biol. 2022 Oct 17;19(2):159–67. doi: 10.1038/s41589-022-01147-8 (PMC9889270; doi:10.1038/s41589-022-01147-8)
Supplement: Source Data Extended Data Fig. 2 — Raw counts for chiral LC–MS analysis of compounds 3 and 5. [file 41589_2022_1147_MOESM7_ESM.xlsx]

## Sheet: MRV03094-095_chiral
#"+ESI EIC(361.2308) Scan Frag=175.0V LuxAmy1_5-95_H2O_ACN_iso_094_2uL.d "		#"+ESI EIC(361.2308) Scan Frag=175.0V LuxAmy1_5-95_H2O_ACN_iso_095_2uL.d "		#"+ESI EIC(361.2308) Scan Frag=175.0V LuxAmy1_5-95_H2O_ACN_iso_blank.d "		#"+ESI EIC(361.2308) Scan Frag=175.0V LuxAmy1_5-95_H2O_ACN_iso_racemate_2uL.d "
X(Minutes)	Y(Counts)	X(Minutes)	Y(Counts)	X(Minutes)	Y(Counts)	X(Minutes)	Y(Counts)
0.048	0	0.045	0	0.046	0	0.045	0				#"+ESI EIC(361.2308) Scan Frag=175.0V LuxAmy1_5-95_H2O_ACN_iso_094_2uL.d "								3
0.057	0	0.053	0	0.055	0	0.053	0
0.065	0	0.062	0	0.063	0	0.061	0				#"+ESI EIC(361.2308) Scan Frag=175.0V LuxAmy1_5-95_H2O_ACN_iso_095_2uL.d "								3-(R)
0.073	0	0.07	0	0.071	0	0.069	0
0.082	0	0.078	0	0.08	0	0.078	0				#"+ESI EIC(361.2308) Scan Frag=175.0V LuxAmy1_5-95_H2O_ACN_iso_blank.d "								blank
0.09	0	0.086	0	0.088	0	0.086	0
0.098	0	0.095	0	0.096	0	0.094	0				#"+ESI EIC(361.2308) Scan Frag=175.0V LuxAmy1_5-95_H2O_ACN_iso_racemate_2uL.d "								coinjection
0.106	0	0.103	0	0.104	0	0.103	0
0.115	0	0.111	0	0.113	0	0.111	0
0.123	0	0.12	0	0.121	0	0.119	0				3	3-(R)	blank	coinjection
0.131	0	0.128	0	0.129	0	0.127	0
0.14	0	0.136	0	0.138	0	0.136	0
0.148	0	0.144	0	0.146	0	0.144	0
0.156	0	0.153	0	0.154	0	0.152	0
0.164	0	0.161	0	0.162	0	0.161	0
0.173	0	0.169	0	0.171	0	0.169	0
0.181	0	0.178	0	0.179	0	0.177	0
0.189	0	0.186	0	0.187	0	0.185	0
0.198	0	0.194	0	0.196	206.225	0.194	0
0.206	0	0.203	0	0.204	0	0.202	0
0.214	0	0.211	0	0.212	0	0.21	0
0.223	0	0.219	0	0.22	0	0.219	0
0.231	0	0.227	0	0.229	0	0.227	0
0.239	0	0.236	0	0.237	0	0.235	0
0.247	0	0.244	0	0.245	0	0.244	0
0.256	0	0.252	0	0.254	0	0.252	0
0.264	0	0.261	0	0.262	0	0.26	0
0.272	0	0.269	0	0.27	0	0.268	0
0.281	0	0.277	0	0.279	0	0.277	0
0.289	0	0.285	0	0.287	0	0.285	0
0.297	0	0.294	0	0.295	0	0.293	0
0.305	0	0.302	0	0.303	0	0.302	0
0.314	0	0.31	0	0.312	0	0.31	0
0.322	0	0.319	0	0.32	0	0.318	0
0.33	0	0.327	0	0.328	0	0.326	0
0.339	0	0.335	0	0.337	0	0.335	0
0.347	0	0.343	0	0.345	0	0.343	0
0.355	0	0.352	0	0.353	0	0.351	0
0.363	0	0.36	0	0.361	0	0.36	0
0.372	0	0.368	0	0.37	0	0.368	0
0.38	0	0.377	0	0.378	0	0.376	0
0.388	0	0.385	0	0.386	0	0.384	0
0.397	0	0.393	0	0.395	0	0.393	0
0.405	0	0.402	0	0.403	0	0.401	0
0.413	0	0.41	0	0.411	0	0.409	0
0.421	0	0.418	0	0.419	0	0.418	0
0.43	0	0.426	0	0.428	0	0.426	0
0.438	0	0.435	0	0.436	0	0.434	0
0.446	0	0.443	0	0.444	0	0.442	0
0.455	0	0.451	0	0.453	0	0.451	0
0.463	0	0.46	0	0.461	0	0.459	0
0.471	0	0.468	0	0.469	0	0.467	0
0.48	0	0.476	0	0.478	0	0.476	0
0.488	0	0.484	0	0.486	0	0.484	0
0.496	0	0.493	0	0.494	0	0.492	0
0.504	0	0.501	0	0.502	0	0.501	0
0.513	0	0.509	0	0.511	0	0.509	0
0.521	0	0.518	0	0.519	0	0.517	0
0.529	0	0.526	0	0.527	0	0.525	0
0.538	0	0.534	0	0.536	0	0.534	0
0.546	0	0.542	0	0.544	0	0.542	0
0.554	0	0.551	0	0.552	0	0.55	0
0.562	0	0.559	0	0.56	0	0.559	0
0.571	0	0.567	0	0.569	0	0.567	0
0.579	0	0.576	0	0.577	0	0.575	0
0.587	0	0.584	0	0.585	0	0.583	0
0.596	0	0.592	0	0.594	0	0.592	0
0.604	0	0.6	0	0.602	0	0.6	0
0.612	0	0.609	0	0.61	0	0.608	0
0.62	0	0.617	0	0.618	0	0.617	0
0.629	0	0.625	0	0.627	0	0.625	0
0.637	0	0.634	0	0.635	0	0.633	0
0.645	0	0.642	0	0.643	0	0.641	0
0.654	0	0.65	0	0.652	0	0.65	0
0.662	0	0.659	0	0.66	0	0.658	0
0.67	0	0.667	0	0.668	0	0.666	0
0.679	0	0.675	0	0.676	0	0.675	0
0.687	0	0.683	0	0.685	0	0.683	0
0.695	0	0.692	0	0.693	0	0.691	0
0.703	0	0.7	0	0.701	0	0.699	0
0.712	0	0.708	0	0.71	0	0.708	0
0.72	0	0.717	0	0.718	0	0.716	0
0.728	0	0.725	0	0.726	0	0.724	0
0.737	0	0.733	0	0.735	0	0.733	0
0.745	0	0.741	0	0.743	0	0.741	0
0.753	0	0.75	0	0.751	0	0.749	0
0.761	0	0.758	0	0.759	0	0.758	0
0.77	0	0.766	0	0.768	0	0.766	0
0.778	0	0.775	0	0.776	0	0.774	0
0.786	0	0.783	0	0.784	0	0.782	0
0.795	0	0.791	0	0.793	0	0.791	0
0.803	0	0.799	0	0.801	0	0.799	0
0.811	0	0.808	0	0.809	0	0.807	0
0.82	0	0.816	0	0.817	0	0.816	0
0.828	0	0.824	0	0.826	0	0.824	0
0.836	0	0.833	0	0.834	0	0.832	0
0.844	0	0.841	0	0.842	0	0.84	0
0.853	0	0.849	0	0.851	0	0.849	0
0.861	0	0.857	0	0.859	0	0.857	0
0.869	0	0.866	0	0.867	0	0.865	0
0.878	0	0.874	0	0.875	0	0.874	0
0.886	0	0.882	0	0.884	0	0.882	0
0.894	0	0.891	0	0.892	0	0.89	0
0.902	0	0.899	0	0.9	0	0.898	0
0.911	0	0.907	0	0.909	217.469	0.907	0
0.919	0	0.916	0	0.917	0	0.915	0
0.927	0	0.924	0	0.925	0	0.923	0
0.936	0	0.932	0	0.934	0	0.932	0
0.944	0	0.94	0	0.942	0	0.94	0
0.952	0	0.949	0	0.95	0	0.948	0
0.96	0	0.957	0	0.958	0	0.957	0
0.969	0	0.965	0	0.967	0	0.965	0
0.977	0	0.974	0	0.975	0	0.973	0
0.985	0	0.982	0	0.983	0	0.981	0
0.994	0	0.99	0	0.992	0	0.99	0
1.002	0	0.998	0	1	0	0.998	0
1.01	0	1.007	0	1.008	0	1.006	0
1.018	0	1.015	0	1.016	0	1.015	0
1.027	0	1.023	0	1.025	0	1.023	0
1.035	0	1.032	0	1.033	0	1.031	0
1.043	0	1.04	0	1.041	0	1.039	0
1.052	0	1.048	0	1.05	0	1.048	0
1.06	0	1.056	0	1.058	0	1.056	0
1.068	0	1.065	0	1.066	0	1.064	0
1.077	0	1.073	0	1.074	0	1.073	0
1.085	0	1.081	0	1.083	0	1.081	0
1.093	0	1.09	0	1.091	0	1.089	0
1.101	0	1.098	0	1.099	0	1.097	0
1.11	0	1.106	0	1.108	0	1.106	0
1.118	0	1.115	0	1.116	0	1.114	0
1.126	0	1.123	0	1.124	0	1.122	0
1.135	0	1.131	0	1.132	0	1.131	0
1.143	0	1.139	0	1.141	0	1.139	0
1.151	0	1.148	0	1.149	0	1.147	0
1.159	0	1.156	0	1.157	0	1.155	0
1.168	0	1.164	0	1.166	0	1.164	0
1.176	0	1.173	0	1.174	0	1.172	0
1.184	0	1.181	0	1.182	0	1.18	0
1.193	0	1.189	0	1.191	0	1.189	0
1.201	0	1.197	0	1.199	0	1.197	0
1.209	0	1.206	0	1.207	0	1.205	0
1.217	0	1.214	0	1.215	0	1.214	0
1.226	0	1.222	0	1.224	0	1.222	0
1.234	0	1.231	0	1.232	0	1.23	0
1.242	0	1.239	0	1.24	0	1.238	0
1.251	0	1.247	0	1.249	215.755	1.247	0
1.259	0	1.255	0	1.257	0	1.255	0
1.267	0	1.264	0	1.265	0	1.263	0
1.276	0	1.272	0	1.273	0	1.272	0
1.284	0	1.28	0	1.282	0	1.28	0
1.292	0	1.289	0	1.29	0	1.288	0
1.3	0	1.297	0	1.298	0	1.296	0
1.309	0	1.305	0	1.307	0	1.305	0
1.317	0	1.313	0	1.315	0	1.313	0
1.325	0	1.322	0	1.323	0	1.321	0
1.334	0	1.33	0	1.331	0	1.33	0
1.342	0	1.338	0	1.34	0	1.338	0
1.35	0	1.347	0	1.348	0	1.346	0
1.358	0	1.355	0	1.356	0	1.354	0
1.367	0	1.363	0	1.365	0	1.363	0
1.375	0	1.372	0	1.373	0	1.371	0
1.383	0	1.38	0	1.381	0	1.379	0
1.392	0	1.388	0	1.39	0	1.388	0
1.4	0	1.396	0	1.398	0	1.396	0
1.408	0	1.405	0	1.406	0	1.404	0
1.416	0	1.413	0	1.414	0	1.413	0
1.425	0	1.421	0	1.423	0	1.421	0
1.433	0	1.43	0	1.431	0	1.429	0
1.441	0	1.438	0	1.439	0	1.437	0
1.45	0	1.446	0	1.448	0	1.446	0
1.458	0	1.454	0	1.456	0	1.454	0
1.466	0	1.463	0	1.464	0	1.462	0
1.474	0	1.471	0	1.472	0	1.471	0
1.483	0	1.479	0	1.481	0	1.479	0
1.491	0	1.488	0	1.489	0	1.487	0
1.499	0	1.496	0	1.497	0	1.495	0
1.508	0	1.504	0	1.506	0	1.504	0
1.516	0	1.512	0	1.514	0	1.512	0
1.524	0	1.521	0	1.522	0	1.52	0
1.533	0	1.529	0	1.53	0	1.529	0
1.541	0	1.537	0	1.539	0	1.537	0
1.549	0	1.546	0	1.547	0	1.545	0
1.557	0	1.554	0	1.555	0	1.553	0
1.566	0	1.562	0	1.564	0	1.562	0
1.574	0	1.571	0	1.572	0	1.57	0
1.582	0	1.579	0	1.58	0	1.578	0
1.591	0	1.587	0	1.588	0	1.587	0
1.599	0	1.595	0	1.597	0	1.595	0
1.607	0	1.604	0	1.605	0	1.603	0
1.615	0	1.612	0	1.613	0	1.611	0
1.624	0	1.62	0	1.622	0	1.62	0
1.632	0	1.629	0	1.63	0	1.628	0
1.64	0	1.637	0	1.638	0	1.636	0
1.649	0	1.645	0	1.647	0	1.645	0
1.657	0	1.653	0	1.655	0	1.653	0
1.665	0	1.662	0	1.663	0	1.661	0
1.673	0	1.67	0	1.671	0	1.67	0
1.682	0	1.678	0	1.68	0	1.678	0
1.69	0	1.687	0	1.688	0	1.686	0
1.698	0	1.695	0	1.696	0	1.694	0
1.707	0	1.703	0	1.705	0	1.703	0
1.715	0	1.711	0	1.713	0	1.711	0
1.723	0	1.72	0	1.721	0	1.719	0
1.732	0	1.728	0	1.729	0	1.728	0
1.74	0	1.736	0	1.738	0	1.736	0
1.748	0	1.745	0	1.746	0	1.744	0
1.756	0	1.753	0	1.754	0	1.752	0
1.765	0	1.761	0	1.763	0	1.761	0
1.773	0	1.769	0	1.771	0	1.769	0
1.781	0	1.778	0	1.779	0	1.777	0
1.79	0	1.786	0	1.787	0	1.786	0
1.798	0	1.794	0	1.796	0	1.794	0
1.806	0	1.803	0	1.804	0	1.802	0
1.814	0	1.811	0	1.812	0	1.811	0
1.823	0	1.819	0	1.821	0	1.819	0
1.831	0	1.828	0	1.829	0	1.827	0
1.839	0	1.836	0	1.837	0	1.835	0
1.848	0	1.844	0	1.845	0	1.844	0
1.856	0	1.852	0	1.854	0	1.852	0
1.864	0	1.861	0	1.862	0	1.86	0
1.872	0	1.869	0	1.87	0	1.869	0
1.881	0	1.877	0	1.879	0	1.877	0
1.889	0	1.886	0	1.887	0	1.885	0
1.897	0	1.894	0	1.895	0	1.893	0
1.906	0	1.902	0	1.904	0	1.902	0
1.914	0	1.91	0	1.912	0	1.91	0
1.922	0	1.919	0	1.92	0	1.918	0
1.93	0	1.927	0	1.928	0	1.927	0
1.939	0	1.935	0	1.937	0	1.935	0
1.947	0	1.944	0	1.945	0	1.943	0
1.955	0	1.952	0	1.953	0	1.951	0
1.964	0	1.96	0	1.962	0	1.96	0
1.972	0	1.968	0	1.97	0	1.968	0
1.98	0	1.977	0	1.978	0	1.976	0
1.989	0	1.985	0	1.986	0	1.985	0
1.997	0	1.993	0	1.995	0	1.993	0
2.005	0	2.002	0	2.003	0	2.001	0
2.013	0	2.01	0	2.011	0	2.009	0
2.022	0	2.018	0	2.02	0	2.018	0
2.03	0	2.027	0	2.028	0	2.026	0
2.038	0	2.035	0	2.036	0	2.034	0
2.047	0	2.043	0	2.044	0	2.043	0
2.055	0	2.051	0	2.053	0	2.051	0
2.063	0	2.06	0	2.061	0	2.059	0
2.071	0	2.068	0	2.069	0	2.068	0
2.08	0	2.076	0	2.078	0	2.076	0
2.088	0	2.085	0	2.086	0	2.084	0
2.096	0	2.093	0	2.094	0	2.092	0
2.105	0	2.101	0	2.103	0	2.101	0
2.113	0	2.109	0	2.111	0	2.109	0
2.121	0	2.118	0	2.119	0	2.117	0
2.129	0	2.126	0	2.127	0	2.126	0
2.138	0	2.134	0	2.136	0	2.134	0
2.146	0	2.143	0	2.144	0	2.142	0
2.154	0	2.151	0	2.152	0	2.15	0
2.163	0	2.159	0	2.161	0	2.159	0
2.171	0	2.167	0	2.169	0	2.167	0
2.179	0	2.176	0	2.177	0	2.175	0
2.188	0	2.184	0	2.185	0	2.184	0
2.196	0	2.192	0	2.194	0	2.192	0
2.204	0	2.201	0	2.202	0	2.2	0
2.212	0	2.209	0	2.21	0	2.208	0
2.221	0	2.217	0	2.219	0	2.217	0
2.229	0	2.225	0	2.227	0	2.225	0
2.237	0	2.234	0	2.235	0	2.233	0
2.246	0	2.242	0	2.243	0	2.242	0
2.254	0	2.25	0	2.252	0	2.25	0
2.262	0	2.259	0	2.26	0	2.258	0
2.27	0	2.267	0	2.268	0	2.266	0
2.279	0	2.275	0	2.277	0	2.275	0
2.287	0	2.284	0	2.285	0	2.283	0
2.295	0	2.292	0	2.293	0	2.291	0
2.304	0	2.3	0	2.301	0	2.3	0
2.312	0	2.308	0	2.31	0	2.308	0
2.32	0	2.317	0	2.318	0	2.316	0
2.328	0	2.325	0	2.326	0	2.325	0
2.337	0	2.333	0	2.335	0	2.333	0
2.345	0	2.342	0	2.343	0	2.341	0
2.353	0	2.35	0	2.351	0	2.349	0
2.362	0	2.358	0	2.36	0	2.358	0
2.37	0	2.366	0	2.368	0	2.366	0
2.378	0	2.375	0	2.376	0	2.374	0
2.386	0	2.383	0	2.384	0	2.383	0
2.395	0	2.391	0	2.393	0	2.391	0
2.403	0	2.4	0	2.401	0	2.399	0
2.411	0	2.408	0	2.409	0	2.407	0
2.42	0	2.416	0	2.418	0	2.416	0
2.428	0	2.424	0	2.426	0	2.424	0
2.436	0	2.433	0	2.434	0	2.432	0
2.445	0	2.441	0	2.442	0	2.441	0
2.453	0	2.449	0	2.451	0	2.449	0
2.461	0	2.458	0	2.459	0	2.457	0
2.469	0	2.466	0	2.467	0	2.465	0
2.478	0	2.474	0	2.476	0	2.474	0
2.486	0	2.483	0	2.484	0	2.482	0
2.494	0	2.491	0	2.492	0	2.49	0
2.503	0	2.499	0	2.5	0	2.499	0
2.511	0	2.507	0	2.509	0	2.507	0
2.519	0	2.516	0	2.517	0	2.515	0
2.527	0	2.524	0	2.525	0	2.524	0
2.536	0	2.532	0	2.534	0	2.532	0
2.544	0	2.541	0	2.542	0	2.54	0
2.552	0	2.549	0	2.55	0	2.548	0
2.561	0	2.557	0	2.559	0	2.557	0
2.569	0	2.565	0	2.567	0	2.565	0
2.577	0	2.574	0	2.575	0	2.573	0
2.585	0	2.582	0	2.583	0	2.582	0
2.594	0	2.59	0	2.592	0	2.59	0
2.602	0	2.599	0	2.6	0	2.598	0
2.61	0	2.607	0	2.608	0	2.606	0
2.619	0	2.615	0	2.617	0	2.615	0
2.627	0	2.623	0	2.625	0	2.623	0
2.635	0	2.632	0	2.633	0	2.631	0
2.643	0	2.64	0	2.641	0	2.64	0
2.652	0	2.648	0	2.65	0	2.648	0
2.66	0	2.657	0	2.658	0	2.656	0
2.668	0	2.665	0	2.666	0	2.664	0
2.677	0	2.673	0	2.675	0	2.673	0
2.685	0	2.681	0	2.683	0	2.681	0
2.693	0	2.69	0	2.691	0	2.689	0
2.702	0	2.698	0	2.699	0	2.698	0
2.71	0	2.706	0	2.708	0	2.706	0
2.718	0	2.715	0	2.716	0	2.714	0
2.726	0	2.723	0	2.724	0	2.722	0
2.735	0	2.731	0	2.733	0	2.731	0
2.743	0	2.74	0	2.741	0	2.739	0
2.751	0	2.748	0	2.749	0	2.747	0
2.76	0	2.756	0	2.757	0	2.756	0
2.768	0	2.764	0	2.766	0	2.764	0
2.776	0	2.773	0	2.774	0	2.772	0
2.784	0	2.781	0	2.782	0	2.781	0
2.793	0	2.789	0	2.791	0	2.789	0
2.801	0	2.798	0	2.799	0	2.797	0
2.809	0	2.806	0	2.807	0	2.805	0
2.818	0	2.814	0	2.816	0	2.814	0
2.826	0	2.822	0	2.824	0	2.822	0
2.834	0	2.831	0	2.832	0	2.83	0
2.842	0	2.839	0	2.84	0	2.839	0
2.851	0	2.847	0	2.849	0	2.847	0
2.859	0	2.856	0	2.857	0	2.855	0
2.867	0	2.864	0	2.865	0	2.863	0
2.876	0	2.872	0	2.874	0	2.872	0
2.884	0	2.88	0	2.882	0	2.88	0
2.892	0	2.889	0	2.89	0	2.888	0
2.901	0	2.897	0	2.898	0	2.897	0
2.909	0	2.905	0	2.907	0	2.905	0
2.917	0	2.914	0	2.915	0	2.913	0
2.925	0	2.922	0	2.923	0	2.921	0
2.934	0	2.93	0	2.932	0	2.93	0
2.942	0	2.939	0	2.94	0	2.938	0
2.95	0	2.947	0	2.948	0	2.946	0
2.959	0	2.955	0	2.956	0	2.955	0
2.967	0	2.963	0	2.965	0	2.963	0
2.975	0	2.972	0	2.973	0	2.971	0
2.983	0	2.98	0	2.981	0	2.98	0
2.992	0	2.988	0	2.99	0	2.988	0
3	0	2.997	0	2.998	0	2.996	0
3.008	0	3.005	0	3.006	0	3.004	0
3.017	0	3.013	0	3.015	0	3.013	0
3.025	0	3.021	0	3.023	0	3.021	0
3.033	0	3.03	0	3.031	0	3.029	0
3.041	0	3.038	0	3.039	0	3.038	0
3.05	0	3.046	0	3.048	0	3.046	0
3.058	0	3.055	0	3.056	0	3.054	0
3.066	0	3.063	0	3.064	0	3.062	0
3.075	0	3.071	0	3.073	0	3.071	0
3.083	0	3.079	0	3.081	0	3.079	0
3.091	0	3.088	0	3.089	0	3.087	503.816
3.099	0	3.096	782.04	3.097	0	3.096	1369.3
3.108	0	3.104	2084.68	3.106	0	3.104	2553.02
3.116	274.779	3.113	4304.53	3.114	0	3.112	5556.04
3.124	535.805	3.121	7067.86	3.122	0	3.12	10084.1
3.133	555.665	3.129	10671.4	3.131	0	3.129	16457.1
3.141	1004.91	3.137	19569.7	3.139	0	3.137	23989.7
3.149	1517.85	3.146	29305.1	3.147	0	3.145	37984
3.158	2211.74	3.154	40235.6	3.155	0	3.154	55335.8
3.166	2349.46	3.162	52493.5	3.164	0	3.162	65847
3.174	2646.77	3.171	66858.1	3.172	0	3.17	82059
3.182	3821.38	3.179	84373.3	3.18	0	3.178	97497.7
3.191	2951.79	3.187	93968.4	3.189	0	3.187	111997
3.199	4639.02	3.196	100890	3.197	0	3.195	126948
3.207	4577.07	3.204	104190	3.205	0	3.203	123713
3.216	4547.39	3.212	113524	3.213	0	3.212	118752
3.224	4339.97	3.22	105660	3.222	0	3.22	132397
3.232	3999.03	3.229	102137	3.23	0	3.228	118897
3.24	3251.29	3.237	94876.4	3.238	0	3.237	111344
3.249	4277.75	3.245	87119.4	3.247	0	3.245	98850
3.257	2634.55	3.254	74519.5	3.255	0	3.253	83559.1
3.265	2557.73	3.262	63643.3	3.263	0	3.261	75099.8
3.274	2839.81	3.27	52204.7	3.272	0	3.27	67647.3
3.282	1820.34	3.278	43620.3	3.28	0	3.278	57951
3.29	1658.5	3.287	36368.8	3.288	0	3.286	46049.4
3.298	1571.94	3.295	32701.2	3.296	0	3.295	41286.2
3.307	1225.22	3.303	25645.2	3.305	0	3.303	32714.8
3.315	0	3.312	20878.7	3.313	0	3.311	28496.1
3.323	663.593	3.32	18278.6	3.321	0	3.319	23144.3
3.332	866.29	3.328	15887.2	3.33	0	3.328	18810.9
3.34	577.244	3.336	12081.6	3.338	0	3.336	15193.8
3.348	349.08	3.345	12162.2	3.346	0	3.344	12721.8
3.357	478.568	3.353	8638.11	3.354	0	3.353	9515.29
3.365	0	3.361	8412.76	3.363	0	3.361	8613.85
3.373	387.082	3.37	6637.01	3.371	0	3.369	7863.75
3.381	305.743	3.378	5438.79	3.379	0	3.377	7277.15
3.39	265.782	3.386	4244.57	3.388	0	3.386	6412.56
3.398	276.148	3.394	4610.69	3.396	0	3.394	4960.3
3.406	0	3.403	3040.54	3.404	0	3.402	4533.46
3.415	205.017	3.411	3235	3.412	0	3.411	3150.89
3.423	0	3.419	2956.06	3.421	0	3.419	2953.58
3.431	0	3.428	1990.24	3.429	0	3.427	2556.91
3.439	0	3.436	1933.57	3.437	0	3.436	2607.34
3.448	0	3.444	1927.26	3.446	0	3.444	2008.65
3.456	0	3.453	1761.06	3.454	0	3.452	2203.52
3.464	0	3.461	1589.71	3.462	0	3.46	1580.2
3.473	0	3.469	1814.6	3.471	0	3.469	1571.23
3.481	0	3.477	1272.9	3.479	0	3.477	1571.97
3.489	0	3.486	993.399	3.487	0	3.485	1007.67
3.497	0	3.494	1365.6	3.495	0	3.494	897.069
3.506	0	3.502	1088.24	3.504	0	3.502	1020.27
3.514	0	3.511	956.132	3.512	0	3.51	1534.92
3.522	0	3.519	832.743	3.52	0	3.518	917.923
3.531	0	3.527	746.738	3.529	0	3.527	980.355
3.539	0	3.535	803.497	3.537	0	3.535	0
3.547	0	3.544	629.179	3.545	0	3.543	790.086
3.555	0	3.552	607.576	3.553	0	3.552	0
3.564	0	3.56	753.634	3.562	0	3.56	1031.26
3.572	0	3.569	829.514	3.57	0	3.568	706.741
3.58	0	3.577	465.571	3.578	0	3.576	894.714
3.589	0	3.585	807.648	3.587	0	3.585	802.421
3.597	0	3.593	605.612	3.595	0	3.593	683.099
3.605	0	3.602	601.508	3.603	0	3.601	647.917
3.614	0	3.61	449.941	3.611	0	3.61	662.899
3.622	0	3.618	511.305	3.62	0	3.618	435.625
3.63	0	3.627	638.283	3.628	0	3.626	758.092
3.638	0	3.635	469.86	3.636	0	3.634	614.524
3.647	290.505	3.643	451.438	3.645	0	3.643	601.369
3.655	0	3.652	430.502	3.653	0	3.651	644.622
3.663	0	3.66	572.807	3.661	0	3.659	0
3.672	254.847	3.668	481.014	3.669	0	3.668	772.303
3.68	302.671	3.676	460.225	3.678	0	3.676	0
3.688	520.878	3.685	339.24	3.686	0	3.684	0
3.696	359.004	3.693	0	3.694	0	3.693	1018.54
3.705	468.242	3.701	0	3.703	0	3.701	1278.19
3.713	873.745	3.71	428.327	3.711	0	3.709	1249.17
3.721	1049.91	3.718	345.48	3.719	0	3.717	1500.99
3.73	1589.13	3.726	349.668	3.728	0	3.726	2355.27
3.738	1577.4	3.734	454.298	3.736	0	3.734	3065.78
3.746	2247.4	3.743	571.308	3.744	0	3.742	3615.69
3.754	2898.92	3.751	316.672	3.752	0	3.751	3822.81
3.763	3706.54	3.759	0	3.761	0	3.759	4261.91
3.771	4025.94	3.768	670.335	3.769	0	3.767	5060.88
3.779	5395.71	3.776	603.408	3.777	0	3.775	6320.45
3.788	5922.45	3.784	462.042	3.786	0	3.784	7147.19
3.796	6559.51	3.792	927.701	3.794	0	3.792	8740.9
3.804	8422.17	3.801	697.001	3.802	0	3.8	10667.4
3.813	9474.1	3.809	0	3.81	0	3.809	12208
3.821	9336.24	3.817	0	3.819	0	3.817	11986.2
3.829	12906.4	3.826	618.819	3.827	0	3.825	13586.1
3.837	13515.6	3.834	1217.07	3.835	0	3.833	15655
3.846	14617.6	3.842	1513.04	3.844	0	3.842	16432.8
3.854	14692.3	3.85	1172.68	3.852	0	3.85	17696.9
3.862	18201	3.859	1418.56	3.86	0	3.858	22017.5
3.871	17769.8	3.867	1517.11	3.868	0	3.867	23012.1
3.879	20257.3	3.875	0	3.877	0	3.875	25879
3.887	21998.6	3.884	1836.39	3.885	0	3.883	27909
3.895	22835.2	3.892	1950.82	3.893	0	3.892	28621.4
3.904	23584.2	3.9	2100.1	3.902	0	3.9	29046.2
3.912	27099.2	3.909	1813.75	3.91	0	3.908	29984.2
3.92	27909.6	3.917	1923.19	3.918	0	3.916	32090.9
3.929	27480.8	3.925	1807.64	3.927	0	3.925	33285.3
3.937	27831.9	3.933	2342.82	3.935	0	3.933	36123.1
3.945	28176.9	3.942	2026.02	3.943	0	3.941	35283
3.953	30885.5	3.95	2116.39	3.951	0	3.95	34897.2
3.962	27770.6	3.958	1989.94	3.96	0	3.958	37877.2
3.97	29054.1	3.967	2481.16	3.968	0	3.966	38194.2
3.978	26622.5	3.975	2606.1	3.976	0	3.974	39665.4
3.987	28624.4	3.983	2137.03	3.985	0	3.983	41219.5
3.995	28116.9	3.991	2406.62	3.993	0	3.991	38312.5
4.003	27575.6	4	2063.93	4.001	0	3.999	37247.1
4.011	29515.5	4.008	2297.18	4.009	0	4.008	38356.4
4.02	26494.6	4.016	0	4.018	0	4.016	34600.5
4.028	28011	4.025	1994.21	4.026	0	4.024	36249.2
4.036	24382.1	4.033	1801.25	4.034	0	4.032	34124.5
4.045	27293.8	4.041	2152.06	4.043	0	4.041	33707.5
4.053	24811.6	4.049	0	4.051	0	4.049	33110.6
4.061	22174.6	4.058	1545.04	4.059	0	4.057	31824.1
4.07	25521	4.066	1800.88	4.068	0	4.066	29247.9
4.078	23125.5	4.074	2123.2	4.076	0	4.074	27852
4.086	22979.1	4.083	1501.37	4.084	0	4.082	27595.8
4.094	21202.3	4.091	1616.82	4.092	0	4.09	27828.5
4.103	19675.8	4.099	0	4.101	0	4.099	25518.8
4.111	17390	4.108	1659.04	4.109	0	4.107	23195
4.119	19036.1	4.116	1292.17	4.117	0	4.115	21325.9
4.128	14234.1	4.124	1055.92	4.126	0	4.124	20449.6
4.136	15411.3	4.132	1348.91	4.134	0	4.132	21436.5
4.144	14184.9	4.141	1193.73	4.142	0	4.14	20051.1
4.152	13697	4.149	1160.02	4.15	0	4.149	19170.8
4.161	12596.9	4.157	1347.92	4.159	0	4.157	16652
4.169	12343.6	4.166	1082.28	4.167	0	4.165	17345.1
4.177	11845.7	4.174	0	4.175	0	4.173	15520.8
4.186	12382.8	4.182	1173.87	4.184	0	4.182	15814.3
4.194	9855.63	4.19	892.847	4.192	0	4.19	12114.2
4.202	8991.45	4.199	1395.35	4.2	0	4.198	12579.5
4.21	9321	4.207	1100	4.208	0	4.207	11071.8
4.219	8814.28	4.215	950.794	4.217	0	4.215	10544.5
4.227	7486.26	4.224	646.452	4.225	0	4.223	10622.7
4.235	8138.55	4.232	722.894	4.233	0	4.231	9673.59
4.244	7527.63	4.24	0	4.242	0	4.24	9529.28
4.252	6479.03	4.248	583.807	4.25	0	4.248	10171
4.26	6550.03	4.257	755.252	4.258	0	4.256	7330.72
4.268	5887.02	4.265	686.919	4.266	0	4.265	7909.45
4.277	6011.5	4.273	0	4.275	0	4.273	7836.73
4.285	5557.19	4.282	335.001	4.283	0	4.281	6983.38
4.293	4821.17	4.29	0	4.291	0	4.289	6284.35
4.302	5135.9	4.298	0	4.3	0	4.298	6198.42
4.31	3608.43	4.306	245.516	4.308	0	4.306	5702.86
4.318	3846.47	4.315	403.024	4.316	0	4.314	5738.65
4.327	3590.33	4.323	413.001	4.325	0	4.323	5589.69
4.335	3495.52	4.331	321.344	4.333	0	4.331	4499.43
4.343	2877.41	4.34	286.903	4.341	0	4.339	4148.67
4.351	3320.03	4.348	314.287	4.349	0	4.348	5535.35
4.36	3054.5	4.356	230.903	4.358	0	4.356	4150.25
4.368	2636.31	4.365	362.204	4.366	0	4.364	4493.13
4.376	3022.71	4.373	438.899	4.374	0	4.372	3769.73
4.385	2704.3	4.381	0	4.383	0	4.381	3436.56
4.393	2757.84	4.389	0	4.391	0	4.389	3096.4
4.401	1856.2	4.398	0	4.399	0	4.397	3267.21
4.409	1765.35	4.406	321.59	4.407	0	4.406	2911.55
4.418	2086.19	4.414	295.653	4.416	0	4.414	2509.28
4.426	2072.41	4.423	0	4.424	0	4.422	2445.98
4.434	1882.74	4.431	0	4.432	0	4.43	2260.58
4.443	1520.42	4.439	0	4.441	0	4.439	2863.6
4.451	1567.66	4.447	307.215	4.449	0	4.447	1951.24
4.459	945.89	4.456	0	4.457	0	4.455	2273.88
4.467	1608.8	4.464	291.082	4.465	0	4.464	1495.78
4.476	1211.15	4.472	0	4.474	0	4.472	2034.95
4.484	0	4.481	300.277	4.482	0	4.48	1858.8
4.492	1361.38	4.489	226.711	4.49	0	4.488	1602.93
4.501	1435.7	4.497	247.881	4.499	0	4.497	2075.34
4.509	1212.02	4.505	0	4.507	0	4.505	0
4.517	995.693	4.514	0	4.515	0	4.513	1726.59
4.526	823.473	4.522	0	4.523	0	4.522	1512.93
4.534	766.392	4.53	0	4.532	0	4.53	1376.36
4.542	1021.38	4.539	0	4.54	0	4.538	1336.68
4.55	980.675	4.547	0	4.548	0	4.546	1189.11
4.559	641.283	4.555	0	4.557	0	4.555	1331.9
4.567	845.344	4.564	0	4.565	0	4.563	1091.8
4.575	928.013	4.572	0	4.573	0	4.571	1017.81
4.584	921.246	4.58	0	4.582	0	4.58	1056.5
4.592	732.758	4.588	253.596	4.59	0	4.588	1297.06
4.6	828.494	4.597	0	4.598	0	4.596	928.163
4.608	601.717	4.605	0	4.606	0	4.605	894.501
4.617	807.948	4.613	0	4.615	0	4.613	569.013
4.625	444.505	4.622	0	4.623	0	4.621	675.134
4.633	607.186	4.63	0	4.631	0	4.629	0
4.642	389.441	4.638	0	4.64	0	4.638	818.939
4.65	479.813	4.646	0	4.648	0	4.646	610.889
4.658	629.551	4.655	0	4.656	0	4.654	615.823
4.666	484.962	4.663	0	4.664	0	4.663	735.601
4.675	0	4.671	0	4.673	0	4.671	818.613
4.683	433.638	4.68	0	4.681	0	4.679	673.003
4.691	0	4.688	339.099	4.689	0	4.687	699.688
4.7	619.682	4.696	0	4.698	0	4.696	0
4.708	501.878	4.704	0	4.706	0	4.704	590.007
4.716	275.75	4.713	0	4.714	0	4.712	509.293
4.725	0	4.721	0	4.722	0	4.721	543.753
4.733	502.294	4.729	0	4.731	0	4.729	365.705
4.741	0	4.738	0	4.739	0	4.737	500.985
4.749	205.477	4.746	0	4.747	0	4.745	538.38
4.758	395.562	4.754	0	4.756	0	4.754	344.189
4.766	301.15	4.762	0	4.764	0	4.762	422.225
4.774	408.683	4.771	0	4.772	0	4.77	597.817
4.783	502.111	4.779	0	4.781	0	4.779	505.889
4.791	0	4.787	0	4.789	0	4.787	362.681
4.799	272.647	4.796	0	4.797	0	4.795	419.378
4.807	0	4.804	0	4.805	0	4.803	0
4.816	560.901	4.812	0	4.814	0	4.812	0
4.824	319.249	4.821	0	4.822	0	4.82	0
4.832	269.706	4.829	0	4.83	0	4.828	287.92
4.841	0	4.837	0	4.839	0	4.837	469.017
4.849	0	4.845	281.036	4.847	0	4.845	490.593
4.857	328.402	4.854	0	4.855	0	4.853	361.379
4.865	0	4.862	0	4.863	0	4.862	328.27
4.874	249.066	4.87	0	4.872	0	4.87	547.397
4.882	453.003	4.879	0	4.88	0	4.878	344.455
4.89	0	4.887	0	4.888	0	4.886	232.363
4.899	0	4.895	0	4.897	0	4.895	475.889
4.907	0	4.903	0	4.905	0	4.903	276.034
4.915	0	4.912	0	4.913	0	4.911	522.001
4.923	291.696	4.92	0	4.921	0	4.92	0
4.932	339.379	4.928	0	4.93	0	4.928	288.383
4.94	244.201	4.937	0	4.938	0	4.936	426.612
4.948	0	4.945	341.687	4.946	0	4.944	569.562
4.957	500.322	4.953	0	4.955	0	4.953	0
4.965	248.14	4.961	467.225	4.963	0	4.961	214.041
4.973	0	4.97	0	4.971	0	4.969	386.723
4.982	288.943	4.978	360.118	4.979	0	4.978	0
4.99	0	4.986	0	4.988	0	4.986	350.003
4.998	0	4.995	316.519	4.996	0	4.994	0
5.006	0	5.003	0	5.004	248.338	5.002	0
5.015	0	5.011	235.764	5.013	0	5.011	321.429
5.023	0	5.02	240.706	5.021	0	5.019	357.064
5.031	0	5.028	0	5.029	0	5.027	0
5.04	0	5.036	0	5.038	0	5.036	0
5.048	0	5.044	313.367	5.046	0	5.044	0
5.056	0	5.053	0	5.054	0	5.052	0
5.064	0	5.061	0	5.062	0	5.061	230.006
5.073	286.162	5.069	0	5.071	0	5.069	0
5.081	0	5.078	0	5.079	0	5.077	0
5.089	284.055	5.086	0	5.087	0	5.085	0
5.098	0	5.094	0	5.096	0	5.094	0
5.106	0	5.102	0	5.104	0	5.102	0
5.114	0	5.111	0	5.112	0	5.11	0
5.122	0	5.119	0	5.12	0	5.119	217.172
5.131	0	5.127	0	5.129	0	5.127	0
5.139	0	5.136	0	5.137	0	5.135	228.224
5.147	0	5.144	0	5.145	0	5.143	0
5.156	0	5.152	0	5.154	0	5.152	0
5.164	331.163	5.16	0	5.162	0	5.16	204.457
5.172	0	5.169	0	5.17	0	5.168	0
5.18	0	5.177	0	5.178	0	5.177	0
5.189	0	5.185	0	5.187	0	5.185	0
5.197	0	5.194	0	5.195	0	5.193	210.708
5.205	0	5.202	0	5.203	0	5.201	0
5.214	0	5.21	0	5.212	0	5.21	0
5.222	0	5.218	0	5.22	0	5.218	0
5.23	0	5.227	0	5.228	0	5.226	0
5.239	0	5.235	0	5.237	0	5.235	229.902
5.247	0	5.243	0	5.245	0	5.243	0
5.255	0	5.252	0	5.253	0	5.251	0
5.263	0	5.26	0	5.261	0	5.259	0
5.272	0	5.268	0	5.27	0	5.268	0
5.28	0	5.277	0	5.278	0	5.276	0
5.288	0	5.285	0	5.286	0	5.284	0
5.297	0	5.293	0	5.295	0	5.293	0
5.305	0	5.301	0	5.303	0	5.301	0
5.313	252.152	5.31	0	5.311	0	5.309	0
5.321	0	5.318	0	5.319	0	5.318	0
5.33	0	5.326	0	5.328	0	5.326	219.201
5.338	0	5.335	0	5.336	0	5.334	0
5.346	0	5.343	0	5.344	0	5.342	0
5.355	0	5.351	0	5.353	0	5.351	366.482
5.363	0	5.359	0	5.361	0	5.359	0
5.371	0	5.368	0	5.369	0	5.367	0
5.379	0	5.376	0	5.377	0	5.376	0
5.388	0	5.384	0	5.386	0	5.384	0
5.396	0	5.393	0	5.394	0	5.392	0
5.404	0	5.401	0	5.402	0	5.4	0
5.413	0	5.409	0	5.411	0	5.409	0
5.421	0	5.417	0	5.419	0	5.417	0
5.429	0	5.426	0	5.427	0	5.425	0
5.438	0	5.434	0	5.435	0	5.434	0
5.446	0	5.442	0	5.444	0	5.442	0
5.454	0	5.451	0	5.452	0	5.45	0
5.462	0	5.459	0	5.46	0	5.458	0
5.471	0	5.467	0	5.469	239	5.467	0
5.479	0	5.476	0	5.477	0	5.475	0
5.487	0	5.484	0	5.485	0	5.483	0
5.496	0	5.492	0	5.494	0	5.492	0
5.504	0	5.5	0	5.502	0	5.5	0
5.512	0	5.509	0	5.51	0	5.508	0
5.52	0	5.517	0	5.518	0	5.517	0
5.529	0	5.525	0	5.527	0	5.525	0
5.537	0	5.534	0	5.535	0	5.533	0
5.545	0	5.542	0	5.543	0	5.541	264.005
5.554	0	5.55	0	5.552	0	5.55	0
5.562	0	5.558	0	5.56	0	5.558	0
5.57	0	5.567	0	5.568	0	5.566	0
5.578	0	5.575	0	5.576	0	5.575	0
5.587	0	5.583	0	5.585	0	5.583	0
5.595	0	5.592	0	5.593	0	5.591	0
5.603	0	5.6	0	5.601	0	5.599	0
5.612	0	5.608	0	5.61	0	5.608	0
5.62	0	5.616	0	5.618	0	5.616	0
5.628	0	5.625	0	5.626	0	5.624	0
5.636	0	5.633	0	5.634	0	5.633	0
5.645	0	5.641	0	5.643	0	5.641	0
5.653	0	5.65	0	5.651	0	5.649	0
5.661	0	5.658	0	5.659	0	5.657	0
5.67	0	5.666	0	5.668	0	5.666	0
5.678	0	5.674	0	5.676	0	5.674	0
5.686	0	5.683	0	5.684	0	5.682	0
5.695	0	5.691	0	5.693	0	5.691	0
5.703	0	5.699	0	5.701	0	5.699	0
5.711	0	5.708	0	5.709	0	5.707	205.58
5.719	0	5.716	0	5.717	0	5.715	0
5.728	0	5.724	0	5.726	0	5.724	0
5.736	0	5.733	0	5.734	0	5.732	0
5.744	0	5.741	0	5.742	0	5.74	0
5.753	0	5.749	0	5.751	0	5.749	0
5.761	0	5.757	0	5.759	0	5.757	0
5.769	0	5.766	0	5.767	0	5.765	0
5.777	0	5.774	0	5.775	0	5.774	0
5.786	0	5.782	0	5.784	0	5.782	0
5.794	0	5.791	0	5.792	0	5.79	0
5.802	0	5.799	0	5.8	0	5.798	0
5.811	0	5.807	0	5.809	0	5.807	0
5.819	0	5.815	0	5.817	0	5.815	0
5.827	0	5.824	0	5.825	0	5.823	0
5.835	0	5.832	0	5.833	0	5.832	0
5.844	0	5.84	0	5.842	0	5.84	0
5.852	0	5.849	0	5.85	0	5.848	0
5.86	0	5.857	0	5.858	0	5.856	0
5.869	0	5.865	0	5.867	0	5.865	0
5.877	0	5.873	0	5.875	0	5.873	0
5.885	0	5.882	0	5.883	0	5.881	0
5.894	0	5.89	0	5.891	0	5.89	238.286
5.902	0	5.898	0	5.9	0	5.898	0
5.91	0	5.907	0	5.908	0	5.906	0
5.918	0	5.915	0	5.916	0	5.914	0
5.927	0	5.923	0	5.925	0	5.923	0
5.935	0	5.931	0	5.933	0	5.931	0
5.943	0	5.94	0	5.941	0	5.939	0
5.952	0	5.948	0	5.95	0	5.948	0
5.96	0	5.956	0	5.958	0	5.956	0
5.968	0	5.965	0	5.966	0	5.964	0
5.976	0	5.973	0	5.974	0	5.973	0
5.985	0	5.981	0	5.983	0	5.981	0
5.993	0	5.99	0	5.991	0	5.989	0
6.001	0	5.998	0	5.999	0	5.997	0
6.01	0	6.006	0	6.008	0	6.006	0
6.018	0	6.014	0	6.016	0	6.014	0
6.026	0	6.023	0	6.024	0	6.022	0
6.034	0	6.031	0	6.032	0	6.031	0
6.043	0	6.039	0	6.041	0	6.039	0
6.051	0	6.048	0	6.049	0	6.047	0
6.059	0	6.056	0	6.057	0	6.055	0
6.068	0	6.064	0	6.066	0	6.064	0
6.076	0	6.072	0	6.074	0	6.072	0
6.084	0	6.081	0	6.082	0	6.08	0
6.092	0	6.089	0	6.09	0	6.089	0
6.101	0	6.097	0	6.099	0	6.097	0
6.109	0	6.106	217.113	6.107	0	6.105	0
6.117	0	6.114	0	6.115	0	6.113	0
6.126	0	6.122	0	6.124	0	6.122	0
6.134	0	6.13	0	6.132	0	6.13	0
6.142	0	6.139	0	6.14	0	6.138	0
6.151	0	6.147	0	6.149	0	6.147	0
6.159	0	6.155	0	6.157	0	6.155	0
6.167	0	6.164	0	6.165	0	6.163	0
6.175	0	6.172	0	6.173	0	6.171	0
6.184	0	6.18	0	6.182	0	6.18	0
6.192	0	6.189	0	6.19	0	6.188	0
6.2	0	6.197	0	6.198	0	6.196	0
6.209	0	6.205	0	6.207	0	6.205	0
6.217	0	6.213	0	6.215	0	6.213	0
6.225	0	6.222	0	6.223	0	6.221	0
6.233	0	6.23	0	6.231	0	6.23	0
6.242	0	6.238	0	6.24	0	6.238	0
6.25	0	6.247	0	6.248	0	6.246	0
6.258	0	6.255	0	6.256	0	6.254	0
6.267	0	6.263	0	6.265	0	6.263	0
6.275	0	6.271	0	6.273	0	6.271	0
6.283	0	6.28	0	6.281	0	6.279	0
6.291	0	6.288	0	6.289	0	6.288	0
6.3	0	6.296	0	6.298	0	6.296	0
6.308	0	6.305	0	6.306	0	6.304	0
6.316	0	6.313	0	6.314	0	6.312	0
6.325	0	6.321	0	6.323	0	6.321	0
6.333	0	6.329	0	6.331	0	6.329	0
6.341	0	6.338	0	6.339	0	6.337	0
6.35	0	6.346	0	6.347	0	6.346	0
6.358	0	6.354	0	6.356	0	6.354	0
6.366	0	6.363	0	6.364	0	6.362	0
6.374	0	6.371	0	6.372	0	6.37	0
6.383	0	6.379	0	6.381	0	6.379	0
6.391	0	6.387	0	6.389	0	6.387	0
6.399	0	6.396	0	6.397	0	6.395	0
6.408	0	6.404	0	6.406	0	6.404	0
6.416	0	6.412	0	6.414	0	6.412	0
6.424	0	6.421	0	6.422	0	6.42	0
6.432	0	6.429	0	6.43	0	6.429	0
6.441	0	6.437	0	6.439	0	6.437	0
6.449	0	6.446	0	6.447	0	6.445	0
6.457	0	6.454	0	6.455	0	6.453	0
6.466	0	6.462	0	6.464	0	6.462	0
6.474	0	6.47	0	6.472	0	6.47	0
6.482	0	6.479	0	6.48	0	6.478	0
6.49	0	6.487	0	6.488	0	6.487	0
6.499	0	6.495	0	6.497	0	6.495	0
6.507	0	6.504	0	6.505	0	6.503	0
6.515	0	6.512	0	6.513	0	6.511	0
6.524	0	6.52	0	6.522	0	6.52	0
6.532	0	6.528	0	6.53	0	6.528	0
6.54	0	6.537	0	6.538	0	6.536	0
6.548	0	6.545	0	6.546	0	6.545	0
6.557	0	6.553	0	6.555	0	6.553	0
6.565	0	6.562	0	6.563	0	6.561	0
6.573	0	6.57	0	6.571	0	6.569	0
6.582	0	6.578	0	6.58	0	6.578	0
6.59	0	6.586	0	6.588	0	6.586	0
6.598	0	6.595	0	6.596	0	6.594	0
6.607	0	6.603	0	6.605	0	6.603	0
6.615	0	6.611	0	6.613	0	6.611	0
6.623	0	6.62	0	6.621	0	6.619	0
6.631	0	6.628	0	6.629	0	6.627	0
6.64	0	6.636	0	6.638	0	6.636	0
6.648	0	6.645	0	6.646	0	6.644	0
6.656	0	6.653	0	6.654	0	6.652	0
6.665	0	6.661	0	6.663	0	6.661	0
6.673	0	6.669	0	6.671	0	6.669	0
6.681	0	6.678	0	6.679	0	6.677	0
6.689	0	6.686	0	6.687	0	6.686	0
6.698	0	6.694	0	6.696	0	6.694	0
6.706	0	6.703	0	6.704	0	6.702	0
6.714	0	6.711	0	6.712	0	6.71	0
6.723	0	6.719	0	6.721	0	6.719	0
6.731	0	6.727	0	6.729	0	6.727	0
6.739	0	6.736	0	6.737	0	6.735	0
6.747	0	6.744	0	6.745	0	6.744	0
6.756	0	6.752	0	6.754	0	6.752	0
6.764	0	6.761	0	6.762	0	6.76	0
6.772	0	6.769	0	6.77	0	6.768	0
6.781	0	6.777	0	6.779	0	6.777	0
6.789	0	6.785	0	6.787	0	6.785	0
6.797	0	6.794	0	6.795	0	6.793	0
6.806	0	6.802	0	6.803	0	6.802	0
6.814	0	6.81	0	6.812	0	6.81	0
6.822	0	6.819	0	6.82	0	6.818	0
6.83	0	6.827	0	6.828	0	6.826	0
6.839	0	6.835	0	6.837	0	6.835	0
6.847	0	6.843	0	6.845	0	6.843	0
6.855	0	6.852	0	6.853	0	6.851	0
6.864	0	6.86	0	6.862	0	6.86	0
6.872	0	6.868	0	6.87	0	6.868	0
6.88	0	6.877	0	6.878	0	6.876	0
6.888	0	6.885	0	6.886	0	6.885	0
6.897	0	6.893	0	6.895	0	6.893	0
6.905	0	6.902	0	6.903	0	6.901	0
6.913	0	6.91	0	6.911	0	6.909	0
6.922	0	6.918	0	6.92	0	6.918	0
6.93	0	6.926	0	6.928	0	6.926	0
6.938	0	6.935	0	6.936	0	6.934	0
6.946	0	6.943	0	6.944	0	6.943	0
6.955	0	6.951	0	6.953	0	6.951	0
6.963	0	6.96	0	6.961	0	6.959	0
6.971	0	6.968	0	6.969	0	6.967	0
6.98	0	6.976	0	6.978	0	6.976	0
6.988	0	6.984	0	6.986	0	6.984	0
6.996	0	6.993	0	6.994	0	6.992	0
7.004	0	7.001	0	7.002	0	7.001	0
7.013	0	7.009	0	7.011	0	7.009	0
7.021	0	7.018	0	7.019	0	7.017	0
7.029	0	7.026	0	7.027	0	7.025	0
7.038	0	7.034	0	7.036	0	7.034	0
7.046	0	7.042	0	7.044	0	7.042	0
7.054	0	7.051	0	7.052	0	7.05	0
7.063	0	7.059	0	7.061	0	7.059	0
7.071	0	7.067	0	7.069	0	7.067	0
7.079	0	7.076	0	7.077	0	7.075	0
7.087	0	7.084	0	7.085	0	7.083	0
7.096	0	7.092	0	7.094	0	7.092	0
7.104	0	7.101	0	7.102	0	7.1	0
7.112	0	7.109	0	7.11	0	7.108	0
7.121	0	7.117	0	7.119	0	7.117	0
7.129	0	7.125	0	7.127	0	7.125	0
7.137	0	7.134	0	7.135	0	7.133	0
7.145	0	7.142	0	7.143	0	7.142	0
7.154	0	7.15	0	7.152	0	7.15	0
7.162	0	7.159	0	7.16	0	7.158	0
7.17	0	7.167	0	7.168	0	7.166	0
7.179	0	7.175	0	7.177	0	7.175	0
7.187	0	7.183	0	7.185	0	7.183	0
7.195	0	7.192	0	7.193	0	7.191	0
7.203	0	7.2	0	7.201	0	7.2	0
7.212	0	7.208	0	7.21	0	7.208	0
7.22	0	7.217	0	7.218	0	7.216	0
7.228	0	7.225	0	7.226	0	7.224	0
7.237	0	7.233	0	7.235	203.482	7.233	0
7.245	0	7.241	0	7.243	0	7.241	0
7.253	0	7.25	0	7.251	0	7.249	0
7.262	0	7.258	0	7.259	0	7.258	0
7.27	0	7.266	0	7.268	0	7.266	0
7.278	0	7.275	0	7.276	0	7.274	0
7.286	0	7.283	0	7.284	0	7.282	0
7.295	0	7.291	0	7.293	0	7.291	0
7.303	0	7.299	0	7.301	0	7.299	0
7.311	0	7.308	0	7.309	0	7.307	0
7.32	0	7.316	0	7.318	0	7.316	0
7.328	0	7.324	0	7.326	0	7.324	0
7.336	0	7.333	0	7.334	0	7.332	0
7.344	0	7.341	0	7.342	0	7.34	0
7.353	0	7.349	0	7.351	0	7.349	0
7.361	0	7.358	0	7.359	0	7.357	0
7.369	0	7.366	0	7.367	0	7.365	0
7.378	0	7.374	0	7.376	0	7.374	0
7.386	0	7.382	0	7.384	0	7.382	0
7.394	0	7.391	0	7.392	0	7.39	0
7.402	0	7.399	0	7.4	0	7.399	0
7.411	0	7.407	0	7.409	0	7.407	0
7.419	0	7.416	0	7.417	0	7.415	0
7.427	0	7.424	0	7.425	0	7.423	0
7.436	0	7.432	0	7.434	0	7.432	0
7.444	0	7.44	0	7.442	0	7.44	0
7.452	0	7.449	0	7.45	0	7.448	0
7.46	0	7.457	0	7.458	0	7.457	0
7.469	0	7.465	0	7.467	0	7.465	0
7.477	0	7.474	0	7.475	0	7.473	0
7.485	0	7.482	0	7.483	0	7.481	0
7.494	0	7.49	0	7.492	0	7.49	0
7.502	0	7.498	0	7.5	0	7.498	0
7.51	0	7.507	0	7.508	0	7.506	0
7.519	0	7.515	0	7.516	0	7.515	0
7.527	0	7.523	0	7.525	0	7.523	0
7.535	0	7.532	0	7.533	0	7.531	0
7.543	0	7.54	0	7.541	0	7.539	0
7.552	0	7.548	0	7.55	0	7.548	0
7.56	0	7.557	0	7.558	0	7.556	0
7.568	0	7.565	0	7.566	0	7.564	0
7.577	0	7.573	0	7.575	0	7.573	0
7.585	0	7.581	0	7.583	0	7.581	0
7.593	0	7.59	0	7.591	0	7.589	0
7.601	0	7.598	0	7.599	0	7.598	0
7.61	0	7.606	0	7.608	0	7.606	0
7.618	0	7.615	0	7.616	0	7.614	0
7.626	0	7.623	0	7.624	0	7.622	0
7.635	0	7.631	0	7.633	0	7.631	0
7.643	0	7.639	0	7.641	0	7.639	0
7.651	0	7.648	0	7.649	0	7.647	0
7.659	0	7.656	0	7.657	0	7.656	0
7.668	0	7.664	0	7.666	0	7.664	0
7.676	0	7.673	0	7.674	0	7.672	0
7.684	0	7.681	0	7.682	0	7.68	0
7.693	0	7.689	0	7.691	0	7.689	0
7.701	0	7.697	0	7.699	228.78	7.697	0
7.709	0	7.706	0	7.707	0	7.705	0
7.717	0	7.714	0	7.715	0	7.714	0
7.726	0	7.722	0	7.724	0	7.722	0
7.734	0	7.731	0	7.732	0	7.73	0
7.742	0	7.739	0	7.74	0	7.738	0
7.751	0	7.747	0	7.749	0	7.747	0
7.759	0	7.755	0	7.757	0	7.755	0
7.767	0	7.764	0	7.765	0	7.763	0
7.776	0	7.772	0	7.774	0	7.772	0
7.784	0	7.78	0	7.782	0	7.78	0
7.792	0	7.789	0	7.79	0	7.788	0
7.8	0	7.797	0	7.798	0	7.796	0
7.809	0	7.805	0	7.807	0	7.805	0
7.817	0	7.814	0	7.815	0	7.813	0
7.825	0	7.822	0	7.823	0	7.821	0
7.834	0	7.83	0	7.832	0	7.83	0
7.842	0	7.838	0	7.84	0	7.838	0
7.85	0	7.847	0	7.848	0	7.846	0
7.858	0	7.855	0	7.856	0	7.855	0
7.867	0	7.863	0	7.865	0	7.863	0
7.875	0	7.872	0	7.873	0	7.871	0
7.883	0	7.88	0	7.881	0	7.879	0
7.892	0	7.888	0	7.89	0	7.888	0
7.9	0	7.896	0	7.898	0	7.896	0
7.908	0	7.905	0	7.906	0	7.904	0
7.916	0	7.913	0	7.914	0	7.913	0
7.925	0	7.921	0	7.923	0	7.921	0
7.933	0	7.93	0	7.931	0	7.929	0
7.941	0	7.938	0	7.939	0	7.937	0
7.95	0	7.946	0	7.948	0	7.946	0
7.958	0	7.954	0	7.956	0	7.954	0
7.966	0	7.963	0	7.964	0	7.962	0
7.975	0	7.971	0	7.972	0	7.971	0
7.983	0	7.979	0	7.981	0	7.979	0
7.991	0	7.988	0	7.989	0	7.987	0
7.999	0	7.996	0	7.997	0	7.995	0
8.008	0	8.004	0	8.006	0	8.004	0
8.016	0	8.013	0	8.014	0	8.012	0
8.024	0	8.021	0	8.022	0	8.02	0
8.033	0	8.029	0	8.031	0	8.029	0
8.041	0	8.037	0	8.039	0	8.037	0
8.049	0	8.046	0	8.047	0	8.045	0
8.057	0	8.054	0	8.055	0	8.054	0
8.066	0	8.062	0	8.064	0	8.062	0
8.074	0	8.071	0	8.072	0	8.07	0
8.082	0	8.079	0	8.08	0	8.078	0
8.091	0	8.087	0	8.089	0	8.087	0
8.099	0	8.095	0	8.097	0	8.095	0
8.107	0	8.104	0	8.105	0	8.103	0
8.115	0	8.112	0	8.113	0	8.112	0
8.124	0	8.12	0	8.122	0	8.12	0
8.132	0	8.129	0	8.13	0	8.128	0
8.14	0	8.137	0	8.138	0	8.136	0
8.149	0	8.145	0	8.147	0	8.145	0
8.157	0	8.153	0	8.155	0	8.153	0
8.165	0	8.162	0	8.163	0	8.161	0
8.173	0	8.17	0	8.171	0	8.17	0
8.182	0	8.178	0	8.18	0	8.178	0
8.19	0	8.187	0	8.188	0	8.186	0
8.198	0	8.195	0	8.196	0	8.194	0
8.207	0	8.203	0	8.205	0	8.203	0
8.215	0	8.211	0	8.213	0	8.211	0
8.223	0	8.22	0	8.221	0	8.219	0
8.232	0	8.228	0	8.23	0	8.228	0
8.24	0	8.236	0	8.238	0	8.236	0
8.248	0	8.245	0	8.246	0	8.244	0
8.256	0	8.253	0	8.254	0	8.252	0
8.265	0	8.261	0	8.263	0	8.261	0
8.273	0	8.27	0	8.271	0	8.269	0
8.281	0	8.278	0	8.279	0	8.277	0
8.29	0	8.286	0	8.288	0	8.286	0
8.298	0	8.294	0	8.296	0	8.294	0
8.306	0	8.303	0	8.304	0	8.302	0
8.314	0	8.311	0	8.312	0	8.311	0
8.323	0	8.319	0	8.321	0	8.319	0
8.331	0	8.328	0	8.329	0	8.327	0
8.339	0	8.336	0	8.337	0	8.335	0
8.348	0	8.344	0	8.346	0	8.344	0
8.356	0	8.352	0	8.354	0	8.352	0
8.364	0	8.361	0	8.362	0	8.36	0
8.372	0	8.369	0	8.37	0	8.369	0
8.381	0	8.377	0	8.379	0	8.377	0
8.389	0	8.386	0	8.387	0	8.385	0
8.397	0	8.394	0	8.395	0	8.393	0
8.406	0	8.402	0	8.404	0	8.402	0
8.414	0	8.41	0	8.412	0	8.41	0
8.422	0	8.419	0	8.42	0	8.418	0
8.431	0	8.427	0	8.428	0	8.427	0
8.439	0	8.435	0	8.437	0	8.435	0
8.447	0	8.444	0	8.445	0	8.443	0
8.455	0	8.452	0	8.453	0	8.451	0
8.464	0	8.46	0	8.462	0	8.46	0
8.472	0	8.468	0	8.47	0	8.468	0
8.48	0	8.477	0	8.478	0	8.476	0
8.489	0	8.485	0	8.487	0	8.485	0
8.497	0	8.493	0	8.495	0	8.493	0
8.505	0	8.502	0	8.503	0	8.501	0
8.513	0	8.51	0	8.511	0	8.51	0
8.522	0	8.518	0	8.52	0	8.518	0
8.53	0	8.527	0	8.528	0	8.526	0
8.538	0	8.535	0	8.536	0	8.534	0
8.547	0	8.543	0	8.545	0	8.543	0
8.555	0	8.551	0	8.553	0	8.551	0
8.563	0	8.56	0	8.561	0	8.559	0
8.571	0	8.568	0	8.569	0	8.568	0
8.58	0	8.576	0	8.578	0	8.576	0
8.588	0	8.585	0	8.586	0	8.584	0
8.596	0	8.593	0	8.594	0	8.592	0
8.605	0	8.601	0	8.603	0	8.601	0
8.613	0	8.609	0	8.611	0	8.609	0
8.621	0	8.618	0	8.619	0	8.617	0
8.629	0	8.626	0	8.627	0	8.626	0
8.638	0	8.634	0	8.636	0	8.634	0
8.646	0	8.643	0	8.644	0	8.642	0
8.654	0	8.651	0	8.652	0	8.65	0
8.663	0	8.659	0	8.661	0	8.659	0
8.671	0	8.667	0	8.669	0	8.667	0
8.679	0	8.676	0	8.677	0	8.675	0
8.688	0	8.684	0	8.686	0	8.684	0
8.696	0	8.692	0	8.694	0	8.692	0
8.704	0	8.701	0	8.702	0	8.7	0
8.712	0	8.709	0	8.71	0	8.708	0
8.721	0	8.717	0	8.719	0	8.717	0
8.729	0	8.726	0	8.727	0	8.725	0
8.737	0	8.734	0	8.735	0	8.733	0
8.746	0	8.742	0	8.744	0	8.742	0
8.754	0	8.75	0	8.752	0	8.75	0
8.762	0	8.759	0	8.76	0	8.758	0
8.77	0	8.767	0	8.768	0	8.767	0
8.779	0	8.775	0	8.777	0	8.775	0
8.787	0	8.784	0	8.785	0	8.783	0
8.795	0	8.792	0	8.793	0	8.791	0
8.804	0	8.8	0	8.802	0	8.8	0
8.812	0	8.808	0	8.81	0	8.808	0
8.82	0	8.817	0	8.818	0	8.816	0
8.828	0	8.825	0	8.826	0	8.825	0
8.837	0	8.833	0	8.835	0	8.833	0
8.845	0	8.842	0	8.843	0	8.841	0
8.853	0	8.85	0	8.851	0	8.849	0
8.862	0	8.858	0	8.86	0	8.858	0
8.87	0	8.866	0	8.868	0	8.866	0
8.878	0	8.875	0	8.876	0	8.874	0
8.887	0	8.883	0	8.884	0	8.883	0
8.895	0	8.891	0	8.893	0	8.891	0
8.903	0	8.9	0	8.901	0	8.899	0
8.911	0	8.908	0	8.909	0	8.907	0
8.92	0	8.916	0	8.918	0	8.916	0
8.928	0	8.924	0	8.926	0	8.924	0
8.936	0	8.933	0	8.934	0	8.932	0
8.945	0	8.941	0	8.943	0	8.941	0
8.953	0	8.949	0	8.951	0	8.949	0
8.961	0	8.958	0	8.959	0	8.957	0
8.969	0	8.966	0	8.967	0	8.966	0
8.978	0	8.974	0	8.976	0	8.974	0
8.986	0	8.983	0	8.984	0	8.982	0
8.994	0	8.991	0	8.992	0	8.99	0
9.003	0	8.999	0	9.001	0	8.999	0
9.011	0	9.007	0	9.009	0	9.007	0
9.019	0	9.016	0	9.017	0	9.015	0
9.027	0	9.024	0	9.025	0	9.024	0
9.036	0	9.032	0	9.034	0	9.032	0
9.044	0	9.041	0	9.042	0	9.04	0
9.052	0	9.049	0	9.05	0	9.048	0
9.061	0	9.057	0	9.059	0	9.057	0
9.069	0	9.065	0	9.067	0	9.065	0
9.077	0	9.074	0	9.075	0	9.073	0
9.085	0	9.082	0	9.083	0	9.082	0
9.094	0	9.09	0	9.092	0	9.09	0
9.102	0	9.099	0	9.1	0	9.098	0
9.11	0	9.107	0	9.108	0	9.106	0
9.119	0	9.115	0	9.117	0	9.115	0
9.127	0	9.123	0	9.125	0	9.123	0
9.135	0	9.132	0	9.133	0	9.131	0
9.144	0	9.14	0	9.142	0	9.14	0
9.152	0	9.148	0	9.15	0	9.148	0
9.16	0	9.157	0	9.158	0	9.156	0
9.168	0	9.165	0	9.166	0	9.164	0
9.177	0	9.173	0	9.175	0	9.173	0
9.185	0	9.182	0	9.183	0	9.181	0
9.193	0	9.19	0	9.191	0	9.189	0
9.202	0	9.198	0	9.2	0	9.198	0
9.21	0	9.206	0	9.208	0	9.206	0
9.218	0	9.215	0	9.216	0	9.214	0
9.226	0	9.223	0	9.224	0	9.223	0
9.235	0	9.231	0	9.233	0	9.231	0
9.243	0	9.24	0	9.241	0	9.239	0
9.251	0	9.248	0	9.249	0	9.247	0
9.26	0	9.256	0	9.258	0	9.256	0
9.268	0	9.264	0	9.266	0	9.264	0
9.276	0	9.273	0	9.274	0	9.272	0
9.284	0	9.281	0	9.282	0	9.281	0
9.293	0	9.289	0	9.291	0	9.289	0
9.301	0	9.298	0	9.299	0	9.297	0
9.309	0	9.306	0	9.307	0	9.305	0
9.318	0	9.314	0	9.316	0	9.314	0
9.326	0	9.322	0	9.324	0	9.322	0
9.334	0	9.331	0	9.332	0	9.33	0
9.343	0	9.339	0	9.34	0	9.339	0
9.351	0	9.347	0	9.349	0	9.347	0
9.359	0	9.356	0	9.357	0	9.355	0
9.367	0	9.364	0	9.365	217.61	9.363	0
9.376	0	9.372	0	9.374	0	9.372	0
9.384	0	9.38	0	9.382	0	9.38	0
9.392	0	9.389	0	9.39	0	9.388	0
9.401	0	9.397	0	9.399	0	9.397	0
9.409	0	9.405	0	9.407	0	9.405	0
9.417	0	9.414	0	9.415	0	9.413	0
9.425	217.055	9.422	0	9.423	0	9.422	0
9.434	0	9.43	0	9.432	0	9.43	0
9.442	0	9.439	0	9.44	0	9.438	0
9.45	0	9.447	0	9.448	0	9.446	0
9.459	0	9.455	0	9.457	0	9.455	0
9.467	0	9.463	0	9.465	0	9.463	0
9.475	0	9.472	0	9.473	0	9.471	0
9.483	0	9.48	0	9.481	0	9.48	0
9.492	0	9.488	0	9.49	0	9.488	0
9.5	0	9.497	0	9.498	0	9.496	0
9.508	0	9.505	0	9.506	0	9.504	0
9.517	0	9.513	0	9.515	0	9.513	0
9.525	0	9.521	0	9.523	0	9.521	0
9.533	0	9.53	0	9.531	0	9.529	0
9.541	0	9.538	0	9.539	0	9.538	0
9.55	0	9.546	0	9.548	0	9.546	0
9.558	0	9.555	0	9.556	0	9.554	0
9.566	0	9.563	0	9.564	0	9.562	0
9.575	0	9.571	0	9.573	0	9.571	0
9.583	0	9.579	0	9.581	0	9.579	0
9.591	0	9.588	0	9.589	0	9.587	0
9.6	0	9.596	0	9.598	0	9.596	0
9.608	0	9.604	0	9.606	0	9.604	0
9.616	0	9.613	0	9.614	0	9.612	0
9.624	0	9.621	0	9.622	0	9.62	0
9.633	0	9.629	0	9.631	0	9.629	0
9.641	0	9.638	0	9.639	0	9.637	0
9.649	0	9.646	0	9.647	0	9.645	0
9.658	0	9.654	0	9.656	0	9.654	0
9.666	0	9.662	0	9.664	0	9.662	0
9.674	0	9.671	0	9.672	0	9.67	0
9.682	0	9.679	0	9.68	0	9.679	0
9.691	0	9.687	0	9.689	0	9.687	0
9.699	0	9.696	0	9.697	0	9.695	0
9.707	0	9.704	0	9.705	0	9.703	0
9.716	0	9.712	0	9.714	0	9.712	0
9.724	0	9.72	0	9.722	0	9.72	0
9.732	0	9.729	0	9.73	0	9.728	0
9.74	0	9.737	0	9.738	0	9.737	0
9.749	0	9.745	0	9.747	0	9.745	0
9.757	0	9.754	0	9.755	0	9.753	0
9.765	0	9.762	0	9.763	0	9.761	0
9.774	0	9.77	0	9.772	0	9.77	0
9.782	0	9.778	0	9.78	0	9.778	0
9.79	0	9.787	0	9.788	0	9.786	0
9.799	0	9.795	0	9.796	0	9.795	0
9.807	0	9.803	0	9.805	0	9.803	0
9.815	0	9.812	0	9.813	0	9.811	0
9.823	0	9.82	0	9.821	0	9.819	0
9.832	0	9.828	0	9.83	0	9.828	0
9.84	0	9.836	0	9.838	0	9.836	0
9.848	0	9.845	0	9.846	0	9.844	0
9.857	0	9.853	0	9.855	0	9.853	0
9.865	0	9.861	0	9.863	0	9.861	0
9.873	0	9.87	0	9.871	0	9.869	0
9.881	0	9.878	0	9.879	0	9.878	0
9.89	0	9.886	0	9.888	0	9.886	0
9.898	0	9.895	0	9.896	0	9.894	0
9.906	0	9.903	0	9.904	0	9.902	0
9.915	0	9.911	0	9.913	0	9.911	0
9.923	0	9.919	0	9.921	0	9.919	0
9.931	0	9.928	0	9.929	0	9.927	0
9.939	0	9.936	0	9.937	0	9.936	0
9.948	0	9.944	0	9.946	0	9.944	0
9.956	0	9.953	0	9.954	0	9.952	0
9.964	0	9.961	0	9.962	0	9.96	0
9.973	0	9.969	0	9.971	0	9.969	0
9.981	0	9.977	0	9.979	0	9.977	0
9.989	0	9.986	0	9.987	247.103	9.985	0
9.997	0	9.994	0	9.995	0	9.994	0
