# Supplementary material for: A small molecule inhibitor prevents gut bacterial genotoxin production
Source: Nat Chem Biol. 2022 Oct 17;19(2):159–67. doi: 10.1038/s41589-022-01147-8 (PMC9889270; doi:10.1038/s41589-022-01147-8)
Supplement: Source Data Extended Data Fig. 5 — Raw OD600 measurements of bacterial cultures used in MIC assays. [file 41589_2022_1147_MOESM8_ESM.xlsx]

## Sheet: MRV03-108_set up and 15h time p
##BLOCKS= 9
Plate:	Overnight ODs	1.3	TimeFormat	Endpoint	Absorbance	Raw	FALSE	1						1	600	1	10	384	3	3
	Temperature(¡C)	A1	A2	A3	A4	A5	A6	A7	A8	A9	A10	A11	A12	A13	A14	A15	A16	A17	A18	A19	A20	A21	A22	A23	A24	B1	B2	B3	B4	B5	B6	B7	B8	B9	B10	B11	B12	B13	B14	B15	B16	B17	B18	B19	B20	B21	B22	B23	B24
	26.2
		A1	A2	A3	A4	A5	A6	A7	A8	A9	A10	A11	A12	A13	A14	A15	A16	A17	A18	A19	A20	A21	A22	A23	A24	B1	B2	B3	B4	B5	B6	B7	B8	B9	B10	B11	B12	B13	B14	B15	B16	B17	B18	B19	B20	B21	B22	B23	B24

~End
Plate:	Plate2	1.3	TimeFormat	Endpoint	Absorbance	Raw	FALSE	1						1	600	1	10	384	3	3
	Temperature(¡C)	A1	A2	A3	A4	A5	A6	A7	A8	A9	A10	A11	A12	A13	A14	A15	A16	A17	A18	A19	A20	A21	A22	A23	A24	B1	B2	B3	B4	B5	B6	B7	B8	B9	B10	B11	B12	B13	B14	B15	B16	B17	B18	B19	B20	B21	B22	B23	B24
	26.2
	26.2
	26.2
		A1	A2	A3	A4	A5	A6	A7	A8	A9	A10	A11	A12	A13	A14	A15	A16	A17	A18	A19	A20	A21	A22	A23	A24	B1	B2	B3	B4	B5	B6	B7	B8	B9	B10	B11	B12	B13	B14	B15	B16	B17	B18	B19	B20	B21	B22	B23	B24
		Path?	Path?	Path?	Path?	Path?	Path?	Path?	Path?	Path?	Path?	Path?	Path?	Path?	Path?	Path?	Path?	Path?	Path?	Path?	Path?	Path?	Path?	Path?	Path?	Path?	Path?	Path?	Path?	Path?	Path?	Path?	Path?	Path?	Path?	Path?	Path?	Path?	Path?	Path?	Path?	Path?	Path?	Path?	Path?	Path?	Path?	Path?	Path?
~End
Group: Unknowns
Sample	Wells	Value	R	Col01	corrected OD	Vol of overnight	Vol Media
1	C1	0.478	R	0.487	0.625	128	7.9
	D1	0.496	R
	E1	0.487	R
2	C2	0.469	R	0.439	0.564	142	7.9
	D2	0.467	R
	E2	0.382	R
3	C3	0.952	R	0.465	0.596	134	7.9
	D3	0.222	R
	E3	0.22	R
4	C4	0.518	R	0.499	0.641	125	7.9
	D4	0.485	R
	E4	0.494	R
5	C5	0.217	R	0.194	0.249	321	7.7
	D5	0.185	R
	E5	0.18	R
6	C6	0.257	R	0.255	0.327	244	7.8
	D6	0.258	R
	E6	0.251	R
7	C7	0.282	R	0.282	0.362	221	7.8
	D7	0.281	R
	E7	0.283	R
8	C8	0.266	R	0.412	0.529	151	7.8
	D8	0.712	R
	E8	0.259	R
9	C9	0.224	R	0.224	0.287	278	7.7
	D9	0.225	R
	E9	0.223	R
Group Column	Formula Name	Formula	Precision	Notation
1	Sample	!SampleNames	2 decimal places	Numeric
2	Wells	!WellIDs	2 decimal places	Numeric
3	Value	!WellValues	3 decimal places	Numeric
4	R	If (Value>=MinStd@Standards and Value<=MaxStd@Standards,"","R")	3 decimal places	Numeric
5	Col01	Average(Value)	3 decimal places	Numeric
6	corrected OD	Col01*1.2834	3 decimal places	Numeric
7	Vol of overnight	(0.01/'corrected OD')*8000	3 significant figures	Numeric
8	Vol Media	(8000-'Vol of overnight')/1000	2 significant figures	Numeric
Group Summaries
InRange	R - Outside standard range			0 decimal places	Numeric Notation
Plate:	Plate 1 - Ecoli, Koxytoca	1.3	TimeFormat	Endpoint	Absorbance	Raw	FALSE	1						1	600	1	24	384	1	16
	Temperature(¡C)	A1	A2	A3	A4	A5	A6	A7	A8	A9	A10	A11	A12	A13	A14	A15	A16	A17	A18	A19	A20	A21	A22	A23	A24	B1	B2	B3	B4	B5	B6	B7	B8	B9	B10	B11	B12	B13	B14	B15	B16	B17	B18	B19	B20	B21	B22	B23	B24
	37.2	0.7353	0.5803	0.667	0.6486	0.6168	0.669	0.7022	0.6663	0.0454	0.3189	0.6648	0.7397	0.6673	0.6478	0.6565	0.6467	0.6712	0.6196	0.5943	0.5932	0.6547	0.594	0.5752	0.6068	0.77	0.645	0.653	-0.0083	0.1326	-0.0038	0.0664	0.0018	-0.0204	-0.0001	-0.0202	0.0028	0.7234	-0.0228	0.5645	0.0054	0.135	0.0022	-0.0056	-0.0211	-0.0213	-0.0214	-0.023	-0.0215
Plate:	Plate2 - Lrham, Efaec	1.3	TimeFormat	Endpoint	Absorbance	Raw	FALSE	1						1	600	1	24	384	1	16
	Temperature(¡C)	A1	A2	A3	A4	A5	A6	A7	A8	A9	A10	A11	A12	A13	A14	A15	A16	A17	A18	A19	A20	A21	A22	A23	A24	B1	B2	B3	B4	B5	B6	B7	B8	B9	B10	B11	B12	B13	B14	B15	B16	B17	B18	B19	B20	B21	B22	B23	B24
	37	0.368957	0.373057	0.370757	0.320057	0.436357	0.385057	0.360157	0.350657	0.379957	0.388957	0.383957	0.402557	0.645557	0.605057	0.602557	0.582957	0.576057	0.618957	0.679957	0.662357	0.609557	0.657857	0.643157	0.614057	0.402557	0.373857	0.365157	-0.00224286	0.0716571	-0.00174286	0.106457	0.00115714	-0.0179429	-0.00104286	0.0858571	-0.00244286	0.584057	0.109757	0.605157	0.00325714	-0.0191429	0.00305714	-0.0194429	-0.0192429	-0.0192429	0.0454571	-0.0206429	-0.0220429
Plate:	Plate 3- Blongum, Bado	1.3	TimeFormat	Endpoint	Absorbance	Raw	FALSE	1						1	600	1	24	384	1	16
	Temperature(¡C)	A1	A2	A3	A4	A5	A6	A7	A8	A9	A10	A11	A12	A13	A14	A15	A16	A17	A18	A19	A20	A21	A22	A23	A24	B1	B2	B3	B4	B5	B6	B7	B8	B9	B10	B11	B12	B13	B14	B15	B16	B17	B18	B19	B20	B21	B22	B23	B24
	37	0.232857	0.186157	0.220157	0.207357	0.220757	0.221857	0.228657	0.234257	0.242357	0.233157	0.204257	0.205557	0.0460571	0.0468571	0.0271571	0.0264571	0.0194571	0.0179571	0.0149571	0.0179571	0.0188571	0.0257571	0.0282571	0.0249571	0.184257	0.162157	0.165657	-0.00464286	0.0276571	-0.00554286	0.0839571	0.00315714	0.0414571	0.000757143	-0.00854286	-0.00184286	0.0121571	-0.0198429	0.00905714	0.00265714	0.0254571	0.00545714	0.0394571	0.0254571	-0.0137429	-0.0137429	-0.0138429	-0.0148429
Plate:	Plate 4 - Btheta, Bcaccae	1.3	TimeFormat	Endpoint	Absorbance	Raw	FALSE	1						1	600	1	24	384	1	16
	Temperature(¡C)	A1	A2	A3	A4	A5	A6	A7	A8	A9	A10	A11	A12	A13	A14	A15	A16	A17	A18	A19	A20	A21	A22	A23	A24	B1	B2	B3	B4	B5	B6	B7	B8	B9	B10	B11	B12	B13	B14	B15	B16	B17	B18	B19	B20	B21	B22	B23	B24
	37	0.00301429	-0.00128571	-0.00368571	-0.00118571	-0.00408571	-0.00228571	0.00471429	0.00411429	0.0150143	0.0131143	0.00921429	0.00911429	0.0394143	0.0245143	0.0324143	0.0148143	0.0206143	0.0280143	0.0392143	0.0321143	0.0863143	0.0458143	0.0333143	0.104414	-0.00898571	-0.00388571	-0.00698571	-0.00158571	-0.0194857	-0.00628571	-0.0182857	-0.00158571	0.00561429	0.00101429	-0.0147857	0.00221429	0.0137143	-0.0218857	0.0136143	0.00481429	-0.0201857	0.00141429	-0.0198857	-0.0189857	-0.0198857	-0.0189857	-0.0193857	-0.0246857
Plate:	Plate 5 - Pdistasonis	1.3	TimeFormat	Endpoint	Absorbance	Raw	FALSE	1						1	600	1	12	384	1	16
	Temperature(¡C)	A1	A2	A3	A4	A5	A6	A7	A8	A9	A10	A11	A12	A13	A14	A15	A16	A17	A18	A19	A20	A21	A22	A23	A24	B1	B2	B3	B4	B5	B6	B7	B8	B9	B10	B11	B12	B13	B14	B15	B16	B17	B18	B19	B20	B21	B22	B23	B24
	37	-0.01454	-0.01404	0.01886	0.08436	0.04266	0.09086	0.13296	0.13016	0.03986	0.05996	0.14716	-0.01514													-0.01384	-0.01384	0.00216	-0.00354	-0.01264	-0.00084	-0.01434	-4e-05	-0.01644	0.00116	-0.01464	0.00326
	37
	37
		A1	A2	A3	A4	A5	A6	A7	A8	A9	A10	A11	A12	A13	A14	A15	A16	A17	A18	A19	A20	A21	A22	A23	A24	B1	B2	B3	B4	B5	B6	B7	B8	B9	B10	B11	B12	B13	B14	B15	B16	B17	B18	B19	B20	B21	B22	B23	B24
		-0.01454	-0.01404	0.01886	0.08436	0.04266	0.09086	0.13296	0.13016	0.03986	0.05996	0.14716	-0.01514													-0.01384	-0.01384	0.00216	-0.00354	-0.01264	-0.00084	-0.01434	-4e-05	-0.01644	0.00116	-0.01464	0.00326
~End
Group: Unknowns
Sample	Wells	Value	R	Average OD					Bacterium	Compound	Concentration		Sample	OD
1	A1	0.735	R	0.661					E. coli				1	0.661
	A2	0.58	R						E. coli				2	0.689
	A3	0.667	R						E. coli				3	0.722
2	B1	0.77	R	0.689					E. coli				4	0.714
	B2	0.645	R						E. coli				5	0.721
	B3	0.653	R						E. coli				6	0.433
3	C1	0.812	R	0.722					E. coli				7	0.742
	C2	0.689	R						E. coli				8	0.261
	C3	0.664	R						E. coli				9	0.76
4	D1	0.812	R	0.714					E. coli				10	0.041
	D2	0.646	R						E. coli				11	0.75
	D3	0.683	R						E. coli				12	0.012
5	E1	0.803	R	0.721					E. coli				13	0.743
	E2	0.66	R						E. coli				14	0.006
	E3	0.702	R						E. coli				15	0.73
6	F1	0.544	R	0.433					E. coli				16	-0.004
	F2	0.373	R						E. coli				17	0.645
	F3	0.382	R						E. coli				19	0.675
7	G1	0.844	R	0.742					E. coli				21	0.647
	G2	0.707	R						E. coli				23	0.679
	G3	0.675	R						E. coli				25	0.67
8	H1	0.374	R	0.261					E. coli				27	0.674
	H2	0.22	R						E. coli				29	0.66
	H3	0.19	R						E. coli				31	0.651
9	I1	0.877	R	0.76					E. coli				33	0.471
	I2	0.714	R						E. coli				35	0.692
	I3	0.689	R						E. coli				37	0.688
97	A19	0.594	R	0.614					E. coli				39	0.708
	A20	0.593	R						E. coli				41	0.688
	A21	0.655	R						E. coli				43	0.721
99	C19	0.586	R	0.577					E. coli				45	0.695
	C20	0.571	R						E. coli				47	0.704
	C21	0.575	R						E. coli				49	0.574
10	J1	0.071	R	0.041					E. coli				51	0.693
	J2	0.03	R						E. coli				53	0.696
	J3	0.021	R						E. coli				55	0.708
101	E19	0.572	R	0.563					E. coli				57	0.701
	E20	0.564	R						E. coli				59	0.709
	E21	0.553	R						E. coli				61	0.689
103	G19	0.567	R	0.554					E. coli				63	0.677
	G20	0.559	R										65	0.657
	G21	0.536	R										66	0.644
105	I19	0.578	R	0.561									67	0.588
	I20	0.555	R										68	0.634
	I21	0.55	R										69	0.6
107	K19	0.555	R	0.564									70	0.037
	K20	0.57	R										71	0.598
	K21	0.568	R										72	0.012
109	M19	0.55	R	0.561									73	0.605
	M20	0.568	R										74	0.004
	M21	0.565	R										75	0.58
11	K1	0.86	R	0.75									76	0.006
	K2	0.699	R										77	0.573
	K3	0.691	R										78	0.002
111	O19	0.597	R	0.579									79	0.562
	O20	0.565	R										80	-0.005
	O21	0.575	R										81	0.646
113	A22	0.594	R	0.592									83	0.598
	A23	0.575	R										85	0.596
	A24	0.607	R										87	0.58
115	C22	0.574	R	0.556									89	0.56
	C23	0.536	R										91	0.566
	C24	0.558	R										93	0.56
117	E22	0.56	R	0.56									95	0.541
	E23	0.549	R										97	0.614
	E24	0.571	R										99	0.577
119	G22	0.568	R	0.532									101	0.563
	G23	0.424	R										103	0.554
	G24	0.602	R										105	0.561
12	L1	0.019	R	0.012									107	0.564
	L2	0.011	R										109	0.561
	L3	0.006	R										111	0.579
121	I22	0.569	R	0.565									113	0.592
	I23	0.55	R										115	0.556
	I24	0.577	R										117	0.56
123	K22	0.561	R	0.558									119	0.532
	K23	0.549	R										121	0.565
	K24	0.563	R										123	0.558
125	M22	0.556	R	0.564									125	0.564
	M23	0.569	R										127	0.566
	M24	0.566	R										128	0.371
127	O22	0.574	R	0.566									129	0.381
	O23	0.555	R										130	0.39
	O24	0.57	R										131	0.389
128	A1	0.369	R	0.371									132	0.344
	A2	0.373	R										133	0.295
	A3	0.371	R										134	0.373
129	B1	0.403	R	0.381									135	0.069
	B2	0.374	R										136	0.37
	B3	0.365	R										137	0.013
13	M1	0.856	R	0.743									138	0.357
	M2	0.675	R										139	0.003
	M3	0.696	R										140	0.374
130	C1	0.368	R	0.39									141	0
	C2	0.395	R										142	0.387
	C3	0.409	R										143	-0.002
131	D1	0.381	R	0.389									144	0.38
	D2	0.395	R										146	0.389
	D3	0.389	R										148	0.377
132	E1	0.332	R	0.344									150	0.391
	E2	0.363	R										152	0.391
	E3	0.339	R										154	0.344
133	F1	0.258	R	0.295									156	0.337
	F2	0.335	R										158	0.273
	F3	0.292	R										160	0.364
134	G1	0.373	R	0.373									162	0.386
	G2	0.385	R										164	0.352
	G3	0.362	R										166	0.397
135	H1	0.054	R	0.069									168	0.37
	H2	0.087	R										170	0.339
	H3	0.066	R										172	0.336
136	I1	0.341	R	0.37									174	0.299
	I2	0.385	R										176	0.392
	I3	0.385	R										178	0.381
137	J1	0.009	R	0.013									180	0.361
	J2	0.015	R										182	0.356
	J3	0.014	R										184	0.346
138	K1	0.322	R	0.357									186	0.342
	K2	0.381	R										188	0.307
	K3	0.368	R										190	0.305
139	L1	0.003	R	0.003									192	0.618
	L2	0.005	R										193	0.595
	L3	0.002	R										194	0.603
14	N1	0.01	R	0.006									195	0.594
	N2	0.005	R										196	0.593
	N3	0.002	R										197	0.403
140	M1	0.4	R	0.374									198	0.599
	M2	0.369	R										199	0.251
	M3	0.354	R										200	0.6
141	N1	-0.001	R	0									201	0.159
	N2	0.001	R										202	0.593
	N3	0	R										203	0.026
142	O1	0.419	R	0.387									204	0.604
	O2	0.37	R										205	0.007
	O3	0.372	R										206	0.605
143	P1	-0.002	R	-0.002									207	0.002
	P2	-0.002	R										208	0.593
	P3	-0.003	R										210	0.581
144	A4	0.32	R	0.38									212	0.581
	A5	0.436	R										214	0.581
	A6	0.385	R										216	0.561
146	C4	0.436	R	0.389									218	0.552
	C5	0.354	R										220	0.542
	C6	0.377	R										222	0.497
148	E4	0.367	R	0.377									224	0.651
	E5	0.374	R										226	0.634
	E6	0.39	R										228	0.613
15	O1	0.818	R	0.73									230	0.627
	O2	0.686	R										232	0.593
	O3	0.686	R										234	0.592
150	G4	0.395	R	0.391									236	0.6
	G5	0.379	R										238	0.587
	G6	0.397	R										240	0.638
152	I4	0.38	R	0.391									242	0.593
	I5	0.386	R										244	0.579
	I6	0.406	R										246	0.608
154	K4	0.319	R	0.344									248	0.591
	K5	0.389	R										250	0.577
	K6	0.324	R										252	0.575
156	M4	0.336	R	0.337									254	0.558
	M5	0.327	R										255	0.213
	M6	0.347	R										256	0.171
158	O4	0.264	R	0.273									257	0.182
	O5	0.317	R										258	0.172
	O6	0.238	R										259	0.19
16	P1	-0.001	R	-0.004									260	0.033
	P2	-0.001	R										261	0.168
	P3	-0.009	R										262	0.015
160	A7	0.36	R	0.364									263	0.158
	A8	0.351	R										264	0.008
	A9	0.38	R										265	0.168
162	C7	0.371	R	0.386									266	0.012
	C8	0.392	R										267	0.165
	C9	0.397	R										268	0.007
164	E7	0.332	R	0.352									269	0.168
	E8	0.373	R										270	0.006
	E9	0.351	R										271	0.217
166	G7	0.399	R	0.397									273	0.187
	G8	0.402	R										275	0.185
	G9	0.388	R										277	0.185
168	I7	0.353	R	0.37									279	0.173
	I8	0.379	R										281	0.18
	I9	0.379	R										283	0.164
17	A4	0.649	R	0.645									285	0.085
	A5	0.617	R										287	0.235
	A6	0.669	R										289	0.2
170	K7	0.32	R	0.339									291	0.201
	K8	0.309	R										293	0.203
	K9	0.388	R										295	0.182
172	M7	0.393	R	0.336									297	0.172
	M8	0.281	R										299	0.162
	M9	0.333	R										301	0.158
174	O7	0.336	R	0.299									303	0.214
	O8	0.27	R										305	0.169
	O9	0.291	R										307	0.192
176	A10	0.389	R	0.392									309	0.192
	A11	0.384	R										311	0.195
	A12	0.403	R										313	0.179
178	C10	0.415	R	0.381									315	0.173
	C11	0.332	R										317	0.144
	C12	0.396	R										319	0.04
180	E10	0.39	R	0.361									320	0.011
	E11	0.352	R										321	0.01
	E12	0.341	R										322	0.009
182	G10	0.376	R	0.356									323	0.008
	G11	0.322	R										324	0.01
	G12	0.37	R										325	0.011
184	I10	0.365	R	0.346									326	0.013
	I11	0.324	R										327	0.014
	I12	0.349	R										328	0.012
186	K10	0.344	R	0.342									329	0.011
	K11	0.342	R										330	0.011
	K12	0.339	R										331	0.01
188	M10	0.296	R	0.307									332	0.009
	M11	0.287	R										333	0.011
	M12	0.34	R										334	0.004
19	C4	0.673	R	0.675									335	0.021
	C5	0.661	R										337	0.01
	C6	0.69	R										339	0.009
190	O10	0.325	R	0.305									341	0.012
	O11	0.299	R										343	0.006
	O12	0.291	R										345	0.005
192	A13	0.646	R	0.618									347	0.003
	A14	0.605	R										349	0.001
	A15	0.603	R										351	0.017
193	B13	0.584	R	0.595									353	0.014
	B15	0.605	R										355	0.007
194	C13	0.609	R	0.603									357	0.011
	C14	0.614	R										359	0.006
	C15	0.584	R										361	0.006
195	D13	0.572	R	0.594									363	0.006
	D14	0.602	R										365	0.006
	D15	0.608	R										367	0.026
196	E13	0.586	R	0.593									369	0.013
	E14	0.606	R										371	0.009
	E15	0.588	R										373	0.016
197	F13	0.395	R	0.403									375	0.009
	F14	0.42	R										377	0.007
	F15	0.393	R										379	0.002
198	G13	0.596	R	0.599									381	0.003
	G14	0.615	R										382	-0.001
	G15	0.586	R										383	-0.007
199	H13	0.227	R	0.251									384	-0.007
	H14	0.296	R										385	-0.008
	H15	0.229	R										386	-0.007
200	I13	0.589	R	0.6									387	-0.007
	I14	0.625	R										388	-0.005
	I15	0.585	R										389	-0.005
201	J13	0.151	R	0.159									390	-0.007
	J14	0.167	R										391	-0.008
	J15	0.16	R										392	-0.007
202	K13	0.593	R	0.593									393	-0.008
	K14	0.601	R										394	-0.008
	K15	0.586	R										395	-0.009
203	L13	0.025	R	0.026									396	-0.009
	L14	0.029	R										397	-0.009
	L15	0.024	R										398	-0.003
204	M13	0.603	R	0.604									400	-0.005
	M14	0.609	R										402	-0.004
	M15	0.599	R										404	-0.002
205	N13	0.006	R	0.007									406	-0.007
	N14	0.009	R										408	-0.007
	N15	0.007	R										410	-0.006
206	O13	0.602	R	0.605									412	-0.009
	O14	0.615	R										414	0.008
	O15	0.599	R										416	-0.004
207	P13	0.001	R	0.002									418	-0.005
	P14	0.001	R										420	-0.003
	P15	0.005	R										422	-0.003
208	A16	0.583	R	0.593									424	-0.006
	A17	0.576	R										426	-0.006
	A18	0.619	R										428	-0.007
21	E4	0.668	R	0.647									430	0.01
	E5	0.619	R										432	-0.001
	E6	0.654	R										434	-0.003
210	C16	0.587	R	0.581									436	0.002
	C17	0.586	R										438	-0.002
	C18	0.569	R										440	-0.005
212	E16	0.586	R	0.581									442	-0.005
	E17	0.574	R										444	-0.007
	E18	0.582	R										446	0.032
214	G16	0.579	R	0.581									447	0.014
	G17	0.584	R										448	0.014
	G18	0.58	R										449	0.012
216	I16	0.57	R	0.561									450	0.011
	I17	0.553	R										451	0.01
	I18	0.56	R										452	0.012
218	K16	0.562	R	0.552									453	0.014
	K17	0.546	R										454	0.009
	K18	0.55	R										455	0.008
220	M16	0.552	R	0.542									456	0.01
	M17	0.549	R										457	0.005
	M18	0.526	R										458	0.009
222	O16	0.502	R	0.497									459	0.004
	O17	0.5	R										460	0.009
	O18	0.489	R										461	-0.002
224	A19	0.68	R	0.651									462	0.021
	A20	0.662	R										464	0.016
	A21	0.61	R										466	0.014
226	C19	0.654	R	0.634									468	0.021
	C20	0.633	R										470	0.012
	C21	0.614	R										472	0.009
228	E19	0.606	R	0.613									474	0.008
	E20	0.619	R										476	0.006
	E21	0.615	R										478	0.053
23	G4	0.681	R	0.679									480	0.019
	G5	0.67	R										482	0.019
	G6	0.686	R										484	0.022
230	G19	0.622	R	0.627									486	0.014
	G20	0.638	R										488	0.013
	G21	0.62	R										490	0.015
232	I19	0.585	R	0.593									492	0.011
	I20	0.605	R										494	0.061
	I21	0.589	R										496	0.02
234	K19	0.583	R	0.592									498	0.017
	K20	0.604	R										500	0.028
	K21	0.59	R										502	0.019
236	M19	0.602	R	0.6									504	0.013
	M20	0.606	R										506	0.012
	M21	0.591	R										508	0.011
238	O19	0.586	R	0.587									509	-0.003
	O20	0.591	R										510	-0.009
	O21	0.584	R										511	0.063
240	A22	0.658	R	0.638									512	0.05
	A23	0.643	R										513	0.044
	A24	0.614	R										514	0.018
242	C22	0.641	R	0.593									515	0.036
	C23	0.592	R										516	0.013
	C24	0.546	R										517	0.028
244	E22	0.622	R	0.579									518	0.004
	E23	0.592	R										519	0.028
	E24	0.524	R										520	0.005
246	G22	0.644	R	0.608									521	0.029
	G23	0.601	R										522	0.004
	G24	0.578	R										523	0.03
248	I22	0.611	R	0.591									524	0.002
	I23	0.583	R										525	0.073
	I24	0.579	R										527	0.024
25	I4	0.678	R	0.67									529	0.023
	I5	0.66	R										531	0.029
	I6	0.671	R										533	0.026
250	K22	0.607	R	0.577									535	0.025
	K23	0.582	R										537	0.024
	K24	0.543	R										539	0.021
252	M22	0.605	R	0.575									541	0.101
	M23	0.585	R										543	0.034
	M24	0.533	R										545	0.026
254	O22	0.58	R	0.558									547	0.03
	O23	0.56	R										549	0.027
	O24	0.535	R										551	0.024
255	A1	0.233	R	0.213									553	0.026
	A2	0.186	R										555	0.022
	A3	0.22	R										557	0.064
256	B1	0.184	R	0.171									559	0.03
	B2	0.162	R										561	0.029
	B3	0.166	R										563	0.04
257	C1	0.196	R	0.182									565	0.028
	C2	0.169	R										567	0.022
	C3	0.18	R										569	0.02
258	D1	0.158	R	0.172									571	0.02
	D2	0.188	R
	D3	0.169	R
259	E1	0.193	R	0.19
	E2	0.197	R
	E3	0.178	R
260	F1	0.015	R	0.033
	F2	0.045	R
	F3	0.038	R
261	G1	0.151	R	0.168
	G2	0.188	R
	G3	0.166	R
262	H1	0.011	R	0.015
	H2	0.019	R
	H3	0.015	R
263	I1	0.147	R	0.158
	I2	0.142	R
	I3	0.185	R
264	J1	0.004	R	0.008
	J2	0.005	R
	J3	0.014	R
265	K1	0.178	R	0.168
	K2	0.154	R
	K3	0.171	R
266	L1	0.006	R	0.012
	L2	0.008	R
	L3	0.021	R
267	M1	0.183	R	0.165
	M2	0.144	R
	M3	0.167	R
268	N1	0.007	R	0.007
	N2	0.001	R
	N3	0.013	R
269	O1	0.208	R	0.168
	O2	0.163	R
	O3	0.133	R
27	K4	0.683	R	0.674
	K5	0.67	R
	K6	0.669	R
270	P1	0.009	R	0.006
	P2	0.005	R
	P3	0.004	R
271	A4	0.207	R	0.217
	A5	0.221	R
	A6	0.222	R
273	C4	0.186	R	0.187
	C5	0.169	R
	C6	0.205	R
275	E4	0.191	R	0.185
	E5	0.181	R
	E6	0.181	R
277	G4	0.189	R	0.185
	G5	0.176	R
	G6	0.191	R
279	I4	0.181	R	0.173
	I5	0.159	R
	I6	0.18	R
281	K4	0.179	R	0.18
	K5	0.182	R
	K6	0.179	R
283	M4	0.174	R	0.164
	M5	0.157	R
	M6	0.16	R
285	O4	0.091	R	0.085
	O5	0.074	R
	O6	0.089	R
287	A7	0.229	R	0.235
	A8	0.234	R
	A9	0.242	R
289	C7	0.2	R	0.2
	C8	0.21	R
	C9	0.189	R
29	M4	0.659	R	0.66
	M5	0.639	R
	M6	0.682	R
291	E7	0.211	R	0.201
	E8	0.2	R
	E9	0.194	R
293	G7	0.204	R	0.203
	G8	0.214	R
	G9	0.192	R
295	I7	0.164	R	0.182
	I8	0.208	R
	I9	0.174	R
297	K7	0.157	R	0.172
	K8	0.197	R
	K9	0.161	R
299	M7	0.158	R	0.162
	M8	0.172	R
	M9	0.156	R
301	O7	0.171	R	0.158
	O8	0.155	R
	O9	0.149	R
303	A10	0.233	R	0.214
	A11	0.204	R
	A12	0.206	R
305	C10	0.188	R	0.169
	C11	0.176	R
	C12	0.144	R
307	E10	0.212	R	0.192
	E11	0.183	R
	E12	0.181	R
309	G10	0.193	R	0.192
	G11	0.177	R
	G12	0.207	R
31	O4	0.655	R	0.651
	O5	0.661	R
	O6	0.638	R
311	I10	0.185	R	0.195
	I11	0.193	R
	I12	0.208	R
313	K10	0.17	R	0.179
	K11	0.175	R
	K12	0.194	R
315	M10	0.165	R	0.173
	M11	0.174	R
	M12	0.18	R
317	O10	0.149	R	0.144
	O11	0.151	R
	O12	0.131	R
319	A13	0.046	R	0.04
	A14	0.047	R
	A15	0.027	R
320	B13	0.012	R	0.011
	B15	0.009	R
321	C13	0.013	R	0.01
	C14	0.01	R
	C15	0.006	R
322	D13	0.011	R	0.009
	D14	0.012	R
	D15	0.005	R
323	E13	0.009	R	0.008
	E14	0.012	R
	E15	0.003	R
324	F13	0.008	R	0.01
	F14	0.018	R
	F15	0.002	R
325	G13	0.013	R	0.011
	G14	0.018	R
	G15	0.003	R
326	H13	0.013	R	0.013
	H14	0.027	R
	H15	-0.001	R
327	I13	0.018	R	0.014
	I14	0.02	R
	I15	0.004	R
328	J13	0.013	R	0.012
	J14	0.019	R
	J15	0.002	R
329	K13	0.018	R	0.011
	K14	0.011	R
	K15	0.003	R
33	A7	0.702	R	0.471
	A8	0.666	R
	A9	0.045	R
330	L13	0.012	R	0.011
	L14	0.018	R
	L15	0.003	R
331	M13	0.019	R	0.01
	M14	0.008	R
	M15	0.002	R
332	N13	0.012	R	0.009
	N14	0.012	R
	N15	0.004	R
333	O13	0.014	R	0.011
	O14	0.006	R
	O15	0.012	R
334	P13	0.01	R	0.004
	P14	0.003	R
	P15	-0.002	R
335	A16	0.026	R	0.021
	A17	0.019	R
	A18	0.018	R
337	C16	0.014	R	0.01
	C17	0.004	R
	C18	0.011	R
339	E16	0.015	R	0.009
	E17	0	R
	E18	0.011	R
341	G16	0.017	R	0.012
	G17	0.001	R
	G18	0.017	R
343	I16	0.01	R	0.006
	I17	-0.001	R
	I18	0.009	R
345	K16	0.009	R	0.005
	K17	0.002	R
	K18	0.004	R
347	M16	0.005	R	0.003
	M17	0.001	R
	M18	0.004	R
349	O16	0.006	R	0.001
	O17	-0.002	R
	O18	-0.001	R
35	C7	0.698	R	0.692
	C8	0.696	R
	C9	0.681	R
351	A19	0.015	R	0.017
	A20	0.018	R
	A21	0.019	R
353	C19	0.004	R	0.014
	C20	0.035	R
	C21	0.005	R
355	E19	0.005	R	0.007
	E20	0.016	R
	E21	0	R
357	G19	0.012	R	0.011
	G20	0.022	R
	G21	0.001	R
359	I19	0.005	R	0.006
	I20	0.01	R
	I21	0.004	R
361	K19	0.008	R	0.006
	K20	0.009	R
	K21	0.001	R
363	M19	0.004	R	0.006
	M20	0.007	R
	M21	0.007	R
365	O19	0.008	R	0.006
	O20	0.011	R
	O21	0	R
367	A22	0.026	R	0.026
	A23	0.028	R
	A24	0.025	R
369	C22	0.021	R	0.013
	C23	0.004	R
	C24	0.012	R
37	E7	0.653	R	0.688
	E8	0.701	R
	E9	0.709	R
371	E22	0.015	R	0.009
	E23	0	R
	E24	0.013	R
373	G22	0.025	R	0.016
	G23	0	R
	G24	0.023	R
375	I22	0.014	R	0.009
	I23	0.001	R
	I24	0.013	R
377	K22	0.01	R	0.007
	K23	0.002	R
	K24	0.009	R
379	M22	0.005	R	0.002
	M23	-0.001	R
	M24	0.001	R
381	O22	0.013	R	0.003
	O23	-0.003	R
	O24	-0.003	R
382	A1	0.003	R	-0.001
	A2	-0.001	R
	A3	-0.004	R
383	B1	-0.009	R	-0.007
	B2	-0.004	R
	B3	-0.007	R
384	C1	-0.008	R	-0.007
	C2	-0.004	R
	C3	-0.008	R
385	D1	-0.009	R	-0.008
	D2	-0.006	R
	D3	-0.009	R
386	E1	-0.009	R	-0.007
	E2	-0.003	R
	E3	-0.009	R
387	F1	-0.009	R	-0.007
	F2	-0.002	R
	F3	-0.01	R
388	G1	-0.009	R	-0.005
	G2	0.002	R
	G3	-0.008	R
389	H1	-0.009	R	-0.005
	H2	0.003	R
	H3	-0.009	R
39	G7	0.701	R	0.708
	G8	0.721	R
	G9	0.704	R
390	I1	-0.009	R	-0.007
	I2	-0.005	R
	I3	-0.007	R
391	J1	-0.009	R	-0.008
	J2	-0.006	R
	J3	-0.009	R
392	K1	-0.009	R	-0.007
	K2	-0.006	R
	K3	-0.007	R
393	L1	-0.008	R	-0.008
	L2	-0.008	R
	L3	-0.009	R
394	M1	-0.009	R	-0.008
	M2	-0.007	R
	M3	-0.008	R
395	N1	-0.008	R	-0.009
	N2	-0.009	R
	N3	-0.009	R
396	O1	-0.009	R	-0.009
	O2	-0.009	R
	O3	-0.009	R
397	P1	-0.008	R	-0.009
	P2	-0.01	R
	P3	-0.01	R
398	A4	-0.001	R	-0.003
	A5	-0.004	R
	A6	-0.002	R
400	C4	-0.004	R	-0.005
	C5	-0.008	R
	C6	-0.002	R
402	E4	-0.002	R	-0.004
	E5	-0.008	R
	E6	-0.002	R
404	G4	0	R	-0.002
	G5	-0.009	R
	G6	0.002	R
406	I4	-0.006	R	-0.007
	I5	-0.01	R
	I6	-0.005	R
408	K4	-0.006	R	-0.007
	K5	-0.01	R
	K6	-0.006	R
41	I7	0.668	R	0.688
	I8	0.7	R
	I9	0.694	R
410	M4	-0.005	R	-0.006
	M5	-0.008	R
	M6	-0.006	R
412	O4	-0.008	R	-0.009
	O5	-0.01	R
	O6	-0.007	R
414	A7	0.005	R	0.008
	A8	0.004	R
	A9	0.015	R
416	C7	-0.007	R	-0.004
	C8	0	R
	C9	-0.006	R
418	E7	-0.009	R	-0.005
	E8	0.001	R
	E9	-0.008	R
420	G7	-0.01	R	-0.003
	G8	0.008	R
	G9	-0.008	R
422	I7	-0.009	R	-0.003
	I8	-0.001	R
	I9	0.001	R
424	K7	-0.008	R	-0.006
	K8	-0.005	R
	K9	-0.005	R
426	M7	-0.008	R	-0.006
	M8	-0.004	R
	M9	-0.006	R
428	O7	-0.008	R	-0.007
	O8	-0.007	R
	O9	-0.005	R
43	K7	0.715	R	0.721
	K8	0.721	R
	K9	0.728	R
430	A10	0.013	R	0.01
	A11	0.009	R
	A12	0.009	R
432	C10	0	R	-0.001
	C11	-0.005	R
	C12	0.003	R
434	E10	0	R	-0.003
	E11	-0.009	R
	E12	0	R
436	G10	0.008	R	0.002
	G11	-0.009	R
	G12	0.007	R
438	I10	-0.001	R	-0.002
	I11	-0.01	R
	I12	0.004	R
440	K10	-0.003	R	-0.005
	K11	-0.009	R
	K12	-0.002	R
442	M10	-0.004	R	-0.005
	M11	-0.007	R
	M12	-0.003	R
444	O10	-0.006	R	-0.007
	O11	-0.008	R
	O12	-0.006	R
446	A13	0.039	R	0.032
	A14	0.025	R
	A15	0.032	R
447	B13	0.014	R	0.014
	B15	0.014	R
448	C13	0.013	R	0.014
	C14	0.02	R
	C15	0.01	R
449	D13	0.008	R	0.012
	D14	0.016	R
	D15	0.01	R
45	M7	0.687	R	0.695
	M8	0.699	R
	M9	0.698	R
450	E13	0.002	R	0.011
	E14	0.019	R
	E15	0.011	R
451	F13	0.005	R	0.01
	F14	0.022	R
	F15	0.003	R
452	G13	0.008	R	0.012
	G14	0.025	R
	G15	0.003	R
453	H13	0.009	R	0.014
	H14	0.031	R
	H15	0.003	R
454	I13	0.005	R	0.009
	I14	0.018	R
	I15	0.005	R
455	J13	0.005	R	0.008
	J14	0.013	R
	J15	0.004	R
456	K13	0.014	R	0.01
	K14	0.01	R
	K15	0.007	R
457	L13	0.002	R	0.005
	L14	0.009	R
	L15	0.005	R
458	M13	0.009	R	0.009
	M14	0.012	R
	M15	0.007	R
459	N13	0.002	R	0.004
	N14	0.008	R
	N15	0.003	R
460	O13	0.009	R	0.009
	O14	0.013	R
	O15	0.006	R
461	P13	-0.003	R	-0.002
	P14	0	R
	P15	-0.003	R
462	A16	0.015	R	0.021
	A17	0.021	R
	A18	0.028	R
464	C16	0.015	R	0.016
	C17	0.012	R
	C18	0.022	R
466	E16	0.017	R	0.014
	E17	0.007	R
	E18	0.019	R
468	G16	0.025	R	0.021
	G17	0.008	R
	G18	0.029	R
47	O7	0.646	R	0.704
	O8	0.777	R
	O9	0.688	R
470	I16	0.014	R	0.012
	I17	0.005	R
	I18	0.018	R
472	K16	0.009	R	0.009
	K17	0.005	R
	K18	0.012	R
474	M16	0.011	R	0.008
	M17	0.003	R
	M18	0.011	R
476	O16	0.009	R	0.006
	O17	0.004	R
	O18	0.005	R
478	A19	0.039	R	0.053
	A20	0.032	R
	A21	0.086	R
480	C19	0.009	R	0.019
	C20	0.017	R
	C21	0.03	R
482	E19	0.01	R	0.019
	E20	0.018	R
	E21	0.029	R
484	G19	0.01	R	0.022
	G20	0.034	R
	G21	0.023	R
486	I19	0.003	R	0.014
	I20	0.018	R
	I21	0.022	R
488	K19	0.004	R	0.013
	K20	0.011	R
	K21	0.023	R
49	A10	0.319	R	0.574
	A11	0.665	R
	A12	0.74	R
490	M19	0.007	R	0.015
	M20	0.012	R
	M21	0.027	R
492	O19	0.01	R	0.011
	O20	0.008	R
	O21	0.016	R
494	A22	0.046	R	0.061
	A23	0.033	R
	A24	0.104	R
496	C22	0.022	R	0.02
	C23	0.013	R
	C24	0.025	R
498	E22	0.022	R	0.017
	E23	0.007	R
	E24	0.021	R
500	G22	0.037	R	0.028
	G23	0.009	R
	G24	0.038	R
502	I22	0.023	R	0.019
	I23	0.007	R
	I24	0.028	R
504	K22	0.015	R	0.013
	K23	0.007	R
	K24	0.016	R
506	M22	0.013	R	0.012
	M23	0.009	R
	M24	0.012	R
508	O22	0.017	R	0.011
	O23	0.009	R
	O24	0.007	R
509	A1	-0.015	R	-0.003
	A2	-0.014	R
	A3	0.019	R
51	C10	0.695	R	0.693
	C11	0.681	R
	C12	0.703	R
510	B1	-0.014	R	-0.009
	B2	-0.014	R
	B3	0.002	R
511	C1	0.069	R	0.063
	C2	0.097	R
	C3	0.021	R
512	D1	0.067	R	0.05
	D2	0.066	R
	D3	0.018	R
513	E1	0.055	R	0.044
	E2	0.057	R
	E3	0.019	R
514	F1	0.025	R	0.018
	F2	0.021	R
	F3	0.009	R
515	G1	0.052	R	0.036
	G2	0.036	R
	G3	0.02	R
516	H1	0.011	R	0.013
	H2	0.02	R
	H3	0.008	R
517	I1	0.035	R	0.028
	I2	0.026	R
	I3	0.022	R
518	J1	0.006	R	0.004
	J2	0.004	R
	J3	0.003	R
519	K1	0.035	R	0.028
	K2	0.026	R
	K3	0.024	R
520	L1	0.004	R	0.005
	L2	0.006	R
	L3	0.005	R
521	M1	0.043	R	0.029
	M2	0.022	R
	M3	0.022	R
522	N1	0.003	R	0.004
	N2	0.004	R
	N3	0.005	R
523	O1	0.05	R	0.03
	O2	0.021	R
	O3	0.02	R
524	P1	0.001	R	0.002
	P2	0.001	R
	P3	0.004	R
525	A4	0.084	R	0.073
	A5	0.043	R
	A6	0.091	R
527	C4	0.022	R	0.024
	C5	0.022	R
	C6	0.027	R
529	E4	0.022	R	0.023
	E5	0.022	R
	E6	0.026	R
53	E10	0.709	R	0.696
	E11	0.682	R
	E12	0.698	R
531	G4	0.029	R	0.029
	G5	0.025	R
	G6	0.033	R
533	I4	0.026	R	0.026
	I5	0.025	R
	I6	0.027	R
535	K4	0.023	R	0.025
	K5	0.025	R
	K6	0.026	R
537	M4	0.024	R	0.024
	M5	0.023	R
	M6	0.025	R
539	O4	0.021	R	0.021
	O5	0.022	R
	O6	0.02	R
541	A7	0.133	R	0.101
	A8	0.13	R
	A9	0.04	R
543	C7	0.022	R	0.034
	C8	0.049	R
	C9	0.031	R
545	E7	0.023	R	0.026
	E8	0.034	R
	E9	0.02	R
547	G7	0.022	R	0.03
	G8	0.043	R
	G9	0.026	R
549	I7	0.022	R	0.027
	I8	0.039	R
	I9	0.02	R
55	G10	0.695	R	0.708
	G11	0.699	R
	G12	0.729	R
551	K7	0.024	R	0.024
	K8	0.03	R
	K9	0.018	R
553	M7	0.023	R	0.026
	M8	0.029	R
	M9	0.027	R
555	O7	0.019	R	0.022
	O8	0.025	R
	O9	0.024	R
557	A10	0.06	R	0.064
	A11	0.147	R
	A12	-0.015	R
559	C10	0.036	R	0.03
	C11	0.023	R
	C12	0.031	R
561	E10	0.035	R	0.029
	E11	0.016	R
	E12	0.036	R
563	G10	0.049	R	0.04
	G11	0.029	R
	G12	0.042	R
565	I10	0.035	R	0.028
	I11	0.02	R
	I12	0.029	R
567	K10	0.026	R	0.022
	K11	0.017	R
	K12	0.023	R
569	M10	0.021	R	0.02
	M11	0.019	R
	M12	0.02	R
57	I10	0.686	R	0.701
	I11	0.691	R
	I12	0.727	R
571	O10	0.024	R	0.02
	O11	0.019	R
	O12	0.018	R
59	K10	0.727	R	0.709
	K11	0.71	R
	K12	0.691	R
61	M10	0.685	R	0.689
	M11	0.682	R
	M12	0.699	R
63	O10	0.678	R	0.677
	O11	0.685	R
	O12	0.668	R
65	A13	0.667	R	0.657
	A14	0.648	R
	A15	0.656	R
66	B13	0.723	R	0.644
	B15	0.564	R
67	C13	0.589	R	0.588
	C14	0.595	R
	C15	0.582	R
68	D13	0.724	R	0.634
	D14	0.59	R
	D15	0.587	R
69	E13	0.601	R	0.6
	E14	0.619	R
	E15	0.581	R
70	F13	0.071	R	0.037
	F14	0.03	R
	F15	0.011	R
71	G13	0.614	R	0.598
	G14	0.613	R
	G15	0.566	R
72	H13	0.015	R	0.012
	H14	0.02	R
	H15	0	R
73	I13	0.603	R	0.605
	I14	0.625	R
	I15	0.586	R
74	J13	0.008	R	0.004
	J14	0.006	R
	J15	-0.002	R
75	K13	0.585	R	0.58
	K14	0.599	R
	K15	0.556	R
76	L13	0.01	R	0.006
	L14	0.005	R
	L15	0.001	R
77	M13	0.585	R	0.573
	M14	0.589	R
	M15	0.545	R
78	N13	0.007	R	0.002
	N14	0	R
	N15	-0.001	R
79	O13	0.563	R	0.562
	O14	0.573	R
	O15	0.55	R
80	P13	-0.002	R	-0.005
	P14	-0.005	R
	P15	-0.009	R
81	A16	0.647	R	0.646
	A17	0.671	R
	A18	0.62	R
83	C16	0.591	R	0.598
	C17	0.598	R
	C18	0.605	R
85	E16	0.599	R	0.596
	E17	0.585	R
	E18	0.604	R
87	G16	0.567	R	0.58
	G17	0.563	R
	G18	0.61	R
89	I16	0.565	R	0.56
	I17	0.539	R
	I18	0.577	R
91	K16	0.572	R	0.566
	K17	0.559	R
	K18	0.567	R
93	M16	0.579	R	0.56
	M17	0.537	R
	M18	0.565	R
95	O16	0.537	R	0.541
	O17	0.536	R
	O18	0.548	R
Group Column	Formula Name	Formula	Precision	Notation
1	Sample	!SampleNames	2 decimal places	Numeric
2	Wells	!WellIDs	2 decimal places	Numeric
3	Value	!WellValues	3 decimal places	Numeric
4	R	If (Value>=MinStd@Standards and Value<=MaxStd@Standards,"","R")	3 decimal places	Numeric
5	Average OD	Average(Value)	3 decimal places	Numeric
Group Summaries
InRange	R - Outside standard range			0 decimal places	Numeric Notation
~End
Original Filename: MRV03-108_set up and 15h time point; Date Last Saved: 4/10/2021 1:23:40 PM
[truncated: 336 more columns]

## Sheet: Sheet1
0.735	A1	0.661	1		0.735	0.58	0.667	1				Bacterium	Compound	Concentration	Sample	Values
0.58	A2				0.77	0.645	0.653	2				E. coli	37	0	1	0.735	0.58	0.667
0.667	A3				0.812	0.689	0.664	3				E. coli	CAM	0	2	0.77	0.645	0.653
0.77	B1	0.689	2		0.812	0.646	0.683	4				E. coli	37	0	3	0.812	0.689	0.664
0.645	B2				0.803	0.66	0.702	5				E. coli	CAM	0	4	0.812	0.646	0.683
0.653	B3				0.544	0.373	0.382	6				E. coli	37	6.25	5	0.803	0.66	0.702
0.812	C1	0.722	3		0.844	0.707	0.675	7				E. coli	CAM	6.25	6	0.544	0.373	0.382
0.689	C2				0.374	0.22	0.19	8				E. coli	37	12.5	7	0.844	0.707	0.675
0.664	C3				0.877	0.714	0.689	9				E. coli	CAM	12.5	8	0.374	0.22	0.19
0.812	D1	0.714	4		0.594	0.593	0.655	97				E. coli	37	25	9	0.877	0.714	0.689
0.646	D2				0.586	0.571	0.575	99				E. coli	CAM	25	10	0.071	0.03	0.021
0.683	D3				0.071	0.03	0.021	10				E. coli	37	50	11	0.86	0.699	0.691
0.803	E1	0.721	5		0.572	0.564	0.553	101				E. coli	CAM	50	12	0.019	0.011	0.006
0.66	E2				0.567	0.559	0.536	103				E. coli	37	100	13	0.856	0.675	0.696
0.702	E3				0.578	0.555	0.55	105				E. coli	CAM	100	14	0.01	0.005	0.002
0.544	F1	0.433	6		0.555	0.57	0.568	107				E. coli	37	200	15	0.818	0.686	0.686
0.373	F2				0.55	0.568	0.565	109				E. coli	CAM	200	16	-0.001	-0.001	-0.009
0.382	F3				0.86	0.699	0.691	11				E. coli	68	0	17	0.649	0.617	0.669
0.844	G1	0.742	7		0.597	0.565	0.575	111				E. coli	68	0	19	0.673	0.661	0.69
0.707	G2				0.594	0.575	0.607	113				E. coli	68	6.25	21	0.668	0.619	0.654
0.675	G3				0.574	0.536	0.558	115				E. coli	68	12.5	23	0.681	0.67	0.686
0.374	H1	0.261	8		0.56	0.549	0.571	117				E. coli	68	25	25	0.678	0.66	0.671
0.22	H2				0.568	0.424	0.602	119				E. coli	68	50	27	0.683	0.67	0.669
0.19	H3				0.019	0.011	0.006	12				E. coli	68	100	29	0.659	0.639	0.682
0.877	I1	0.76	9		0.569	0.55	0.577	121				E. coli	68	200	31	0.655	0.661	0.638
0.714	I2				0.561	0.549	0.563	123				E. coli	94	0	33	0.702	0.666	0.045
0.689	I3				0.556	0.569	0.566	125				E. coli	94	0	35	0.698	0.696	0.681
0.594	A19	0.614	97		0.574	0.555	0.57	127				E. coli	94	6.25	37	0.653	0.701	0.709
0.593	A20				0.369	0.373	0.371	128				E. coli	94	12.5	39	0.701	0.721	0.704
0.655	A21				0.403	0.374	0.365	129				E. coli	94	25	41	0.668	0.7	0.694
0.586	C19	0.577	99		0.856	0.675	0.696	13				E. coli	94	50	43	0.715	0.721	0.728
0.571	C20				0.368	0.395	0.409	130				E. coli	94	100	45	0.687	0.699	0.698
0.575	C21				0.381	0.395	0.389	131				E. coli	94	200	47	0.646	0.777	0.688
0.071	J1	0.041	10		0.332	0.363	0.339	132				E. coli	70	0	49	0.319	0.665	0.74
0.03	J2				0.258	0.335	0.292	133				E. coli	70	0	51	0.695	0.681	0.703
0.021	J3				0.373	0.385	0.362	134				E. coli	70	6.25	53	0.709	0.682	0.698
0.572	E19	0.563	101		0.054	0.087	0.066	135				E. coli	70	12.5	55	0.695	0.699	0.729
0.564	E20				0.341	0.385	0.385	136				E. coli	70	25	57	0.686	0.691	0.727
0.553	E21				0.009	0.015	0.014	137				E. coli	70	50	59	0.727	0.71	0.691
0.567	G19	0.554	103		0.322	0.381	0.368	138				E. coli	70	100	61	0.685	0.682	0.699
0.559	G20				0.003	0.005	0.002	139				E. coli	70	200	63	0.678	0.685	0.668
0.536	G21				0.01	0.005	0.002	14				K. oxytoca	37	0	65	0.667	0.648	0.656
0.578	I19	0.561	105		0.4	0.369	0.354	140				K. oxytoca	CAM	0	66	0.723	0.564	0
0.555	I20				-0.001	0.001	0	141				K. oxytoca	37	0	67	0.589	0.595	0.582
0.55	I21				0.419	0.37	0.372	142				K. oxytoca	CAM	0	68	0.724	0.59	0.587
0.555	K19	0.564	107		-0.002	-0.002	-0.003	143				K. oxytoca	37	6.25	69	0.601	0.619	0.581
0.57	K20				0.32	0.436	0.385	144				K. oxytoca	CAM	6.25	70	0.071	0.03	0.011
0.568	K21				0.436	0.354	0.377	146				K. oxytoca	37	12.5	71	0.614	0.613	0.566
0.55	M19	0.561	109		0.367	0.374	0.39	148				K. oxytoca	CAM	12.5	72	0.015	0.02	0
0.568	M20				0.818	0.686	0.686	15				K. oxytoca	37	25	73	0.603	0.625	0.586
0.565	M21				0.395	0.379	0.397	150				K. oxytoca	CAM	25	74	0.008	0.006	-0.002
0.86	K1	0.75	11		0.38	0.386	0.406	152				K. oxytoca	37	50	75	0.585	0.599	0.556
0.699	K2				0.319	0.389	0.324	154				K. oxytoca	CAM	50	76	0.01	0.005	0.001
0.691	K3				0.336	0.327	0.347	156				K. oxytoca	37	100	77	0.585	0.589	0.545
0.597	O19	0.579	111		0.264	0.317	0.238	158				K. oxytoca	CAM	100	78	0.007	0	-0.001
0.565	O20				-0.001	-0.001	-0.009	16				K. oxytoca	37	200	79	0.563	0.573	0.55
0.575	O21				0.36	0.351	0.38	160				K. oxytoca	CAM	200	80	-0.002	-0.005	-0.009
0.594	A22	0.592	113		0.371	0.392	0.397	162				K. oxytoca	68	0	81	0.647	0.671	0.62
0.575	A23				0.332	0.373	0.351	164				K. oxytoca	68	0	83	0.591	0.598	0.605
0.607	A24				0.399	0.402	0.388	166				K. oxytoca	68	6.25	85	0.599	0.585	0.604
0.574	C22	0.556	115		0.353	0.379	0.379	168				K. oxytoca	68	12.5	87	0.567	0.563	0.61
0.536	C23				0.649	0.617	0.669	17				K. oxytoca	68	25	89	0.565	0.539	0.577
0.558	C24				0.32	0.309	0.388	170				K. oxytoca	68	50	91	0.572	0.559	0.567
0.56	E22	0.56	117		0.393	0.281	0.333	172				K. oxytoca	68	100	93	0.579	0.537	0.565
0.549	E23				0.336	0.27	0.291	174				K. oxytoca	68	200	95	0.537	0.536	0.548
0.571	E24				0.389	0.384	0.403	176				K. oxytoca	94	0	97	0.594	0.593	0.655
0.568	G22	0.532	119		0.415	0.332	0.396	178				K. oxytoca	94	0	99	0.586	0.571	0.575
0.424	G23				0.39	0.352	0.341	180				K. oxytoca	94	6.25	101	0.572	0.564	0.553
0.602	G24				0.376	0.322	0.37	182				K. oxytoca	94	12.5	103	0.567	0.559	0.536
0.019	L1	0.012	12		0.365	0.324	0.349	184				K. oxytoca	94	25	105	0.578	0.555	0.55
0.011	L2				0.344	0.342	0.339	186				K. oxytoca	94	50	107	0.555	0.57	0.568
0.006	L3				0.296	0.287	0.34	188				K. oxytoca	94	100	109	0.55	0.568	0.565
0.569	I22	0.565	121		0.673	0.661	0.69	19				K. oxytoca	94	200	111	0.597	0.565	0.575
0.55	I23				0.325	0.299	0.291	190				K. oxytoca	70	0	113	0.594	0.575	0.607
0.577	I24				0.646	0.605	0.603	192				K. oxytoca	70	0	115	0.574	0.536	0.558
0.561	K22	0.558	123		0.584	0.605	0	193				K. oxytoca	70	6.25	117	0.56	0.549	0.571
0.549	K23				0.609	0.614	0.584	194				K. oxytoca	70	12.5	119	0.568	0.424	0.602
0.563	K24				0.572	0.602	0.608	195				K. oxytoca	70	25	121	0.569	0.55	0.577
0.556	M22	0.564	125		0.586	0.606	0.588	196				K. oxytoca	70	50	123	0.561	0.549	0.563
0.569	M23				0.395	0.42	0.393	197				K. oxytoca	70	100	125	0.556	0.569	0.566
0.566	M24				0.596	0.615	0.586	198				K. oxytoca	70	200	127	0.574	0.555	0.57
0.574	O22	0.566	127		0.227	0.296	0.229	199				L. rhamnosus	37	0	128	0.369	0.373	0.371
0.555	O23				0.589	0.625	0.585	200				L. rhamnosus	CAM	0	129	0.403	0.374	0.365
0.57	O24				0.151	0.167	0.16	201				L. rhamnosus	37	0	130	0.368	0.395	0.409
0.369	A1	0.371	128		0.593	0.601	0.586	202				L. rhamnosus	CAM	0	131	0.381	0.395	0.389
0.373	A2				0.025	0.029	0.024	203				L. rhamnosus	37	6.25	132	0.332	0.363	0.339
0.371	A3				0.603	0.609	0.599	204				L. rhamnosus	CAM	6.25	133	0.258	0.335	0.292
0.403	B1	0.381	129		0.006	0.009	0.007	205				L. rhamnosus	37	12.5	134	0.373	0.385	0.362
0.374	B2				0.602	0.615	0.599	206				L. rhamnosus	CAM	12.5	135	0.054	0.087	0.066
0.365	B3				0.001	0.001	0.005	207				L. rhamnosus	37	25	136	0.341	0.385	0.385
0.856	M1	0.743	13		0.583	0.576	0.619	208				L. rhamnosus	CAM	25	137	0.009	0.015	0.014
0.675	M2				0.668	0.619	0.654	21				L. rhamnosus	37	50	138	0.322	0.381	0.368
0.696	M3				0.587	0.586	0.569	210				L. rhamnosus	CAM	50	139	0.003	0.005	0.002
0.368	C1	0.39	130		0.586	0.574	0.582	212				L. rhamnosus	37	100	140	0.4	0.369	0.354
0.395	C2				0.579	0.584	0.58	214				L. rhamnosus	CAM	100	141	-0.001	0.001	0
0.409	C3				0.57	0.553	0.56	216				L. rhamnosus	37	200	142	0.419	0.37	0.372
0.381	D1	0.389	131		0.562	0.546	0.55	218				L. rhamnosus	CAM	200	143	-0.002	-0.002	-0.003
0.395	D2				0.552	0.549	0.526	220				L. rhamnosus	68	0	144	0.32	0.436	0.385
0.389	D3				0.502	0.5	0.489	222				L. rhamnosus	68	0	146	0.436	0.354	0.377
0.332	E1	0.344	132		0.68	0.662	0.61	224				L. rhamnosus	68	6.25	148	0.367	0.374	0.39
0.363	E2				0.654	0.633	0.614	226				L. rhamnosus	68	12.5	150	0.395	0.379	0.397
0.339	E3				0.606	0.619	0.615	228				L. rhamnosus	68	25	152	0.38	0.386	0.406
0.258	F1	0.295	133		0.681	0.67	0.686	23				L. rhamnosus	68	50	154	0.319	0.389	0.324
0.335	F2				0.622	0.638	0.62	230				L. rhamnosus	68	100	156	0.336	0.327	0.347
0.292	F3				0.585	0.605	0.589	232				L. rhamnosus	68	200	158	0.264	0.317	0.238
0.373	G1	0.373	134		0.583	0.604	0.59	234				L. rhamnosus	94	0	160	0.36	0.351	0.38
0.385	G2				0.602	0.606	0.591	236				L. rhamnosus	94	0	162	0.371	0.392	0.397
0.362	G3				0.586	0.591	0.584	238				L. rhamnosus	94	6.25	164	0.332	0.373	0.351
0.054	H1	0.069	135		0.658	0.643	0.614	240				L. rhamnosus	94	12.5	166	0.399	0.402	0.388
0.087	H2				0.641	0.592	0.546	242				L. rhamnosus	94	25	168	0.353	0.379	0.379
0.066	H3				0.622	0.592	0.524	244				L. rhamnosus	94	50	170	0.32	0.309	0.388
0.341	I1	0.37	136		0.644	0.601	0.578	246				L. rhamnosus	94	100	172	0.393	0.281	0.333
0.385	I2				0.611	0.583	0.579	248				L. rhamnosus	94	200	174	0.336	0.27	0.291
0.385	I3				0.678	0.66	0.671	25				L. rhamnosus	70	0	176	0.389	0.384	0.403
0.009	J1	0.013	137		0.607	0.582	0.543	250				L. rhamnosus	70	0	178	0.415	0.332	0.396
0.015	J2				0.605	0.585	0.533	252				L. rhamnosus	70	6.25	180	0.39	0.352	0.341
0.014	J3				0.58	0.56	0.535	254				L. rhamnosus	70	12.5	182	0.376	0.322	0.37
0.322	K1	0.357	138		0.233	0.186	0.22	255				L. rhamnosus	70	25	184	0.365	0.324	0.349
0.381	K2				0.184	0.162	0.166	256				L. rhamnosus	70	50	186	0.344	0.342	0.339
0.368	K3				0.196	0.169	0.18	257				L. rhamnosus	70	100	188	0.296	0.287	0.34
0.003	L1	0.003	139		0.158	0.188	0.169	258				L. rhamnosus	70	200	190	0.325	0.299	0.291
0.005	L2				0.193	0.197	0.178	259				E. faecalis	37	0	192	0.646	0.605	0.603
0.002	L3				0.015	0.045	0.038	260				E. faecalis	CAM	0	193	0.584	0.605	0
0.01	N1	0.006	14		0.151	0.188	0.166	261				E. faecalis	37	0	194	0.609	0.614	0.584
0.005	N2				0.011	0.019	0.015	262				E. faecalis	CAM	0	195	0.572	0.602	0.608
0.002	N3				0.147	0.142	0.185	263				E. faecalis	37	6.25	196	0.586	0.606	0.588
0.4	M1	0.374	140		0.004	0.005	0.014	264				E. faecalis	CAM	6.25	197	0.395	0.42	0.393
0.369	M2				0.178	0.154	0.171	265				E. faecalis	37	12.5	198	0.596	0.615	0.586
0.354	M3				0.006	0.008	0.021	266				E. faecalis	CAM	12.5	199	0.227	0.296	0.229
-0.001	N1	0	141		0.183	0.144	0.167	267				E. faecalis	37	25	200	0.589	0.625	0.585
0.001	N2				0.007	0.001	0.013	268				E. faecalis	CAM	25	201	0.151	0.167	0.16
0	N3				0.208	0.163	0.133	269				E. faecalis	37	50	202	0.593	0.601	0.586
0.419	O1	0.387	142		0.683	0.67	0.669	27				E. faecalis	CAM	50	203	0.025	0.029	0.024
0.37	O2				0.009	0.005	0.004	270				E. faecalis	37	100	204	0.603	0.609	0.599
0.372	O3				0.207	0.221	0.222	271				E. faecalis	CAM	100	205	0.006	0.009	0.007
-0.002	P1	-0.002	143		0.186	0.169	0.205	273				E. faecalis	37	200	206	0.602	0.615	0.599
-0.002	P2				0.191	0.181	0.181	275				E. faecalis	CAM	200	207	0.001	0.001	0.005
-0.003	P3				0.189	0.176	0.191	277				E. faecalis	68	0	208	0.583	0.576	0.619
0.32	A4	0.38	144		0.181	0.159	0.18	279				E. faecalis	68	0	210	0.587	0.586	0.569
0.436	A5				0.179	0.182	0.179	281				E. faecalis	68	6.25	212	0.586	0.574	0.582
0.385	A6				0.174	0.157	0.16	283				E. faecalis	68	12.5	214	0.579	0.584	0.58
0.436	C4	0.389	146		0.091	0.074	0.089	285				E. faecalis	68	25	216	0.57	0.553	0.56
0.354	C5				0.229	0.234	0.242	287				E. faecalis	68	50	218	0.562	0.546	0.55
0.377	C6				0.2	0.21	0.189	289				E. faecalis	68	100	220	0.552	0.549	0.526
0.367	E4	0.377	148		0.659	0.639	0.682	29				E. faecalis	68	200	222	0.502	0.5	0.489
0.374	E5				0.211	0.2	0.194	291				E. faecalis	94	0	224	0.68	0.662	0.61
0.39	E6				0.204	0.214	0.192	293				E. faecalis	94	0	226	0.654	0.633	0.614
0.818	O1	0.73	15		0.164	0.208	0.174	295				E. faecalis	94	6.25	228	0.606	0.619	0.615
0.686	O2				0.157	0.197	0.161	297				E. faecalis	94	12.5	230	0.622	0.638	0.62
0.686	O3				0.158	0.172	0.156	299				E. faecalis	94	25	232	0.585	0.605	0.589
0.395	G4	0.391	150		0.171	0.155	0.149	301				E. faecalis	94	50	234	0.583	0.604	0.59
0.379	G5				0.233	0.204	0.206	303				E. faecalis	94	100	236	0.602	0.606	0.591
0.397	G6				0.188	0.176	0.144	305				E. faecalis	94	200	238	0.586	0.591	0.584
0.38	I4	0.391	152		0.212	0.183	0.181	307				E. faecalis	70	0	240	0.658	0.643	0.614
0.386	I5				0.193	0.177	0.207	309				E. faecalis	70	0	242	0.641	0.592	0.546
0.406	I6				0.655	0.661	0.638	31				E. faecalis	70	6.25	244	0.622	0.592	0.524
0.319	K4	0.344	154		0.185	0.193	0.208	311				E. faecalis	70	12.5	246	0.644	0.601	0.578
0.389	K5				0.17	0.175	0.194	313				E. faecalis	70	25	248	0.611	0.583	0.579
0.324	K6				0.165	0.174	0.18	315				E. faecalis	70	50	250	0.607	0.582	0.543
0.336	M4	0.337	156		0.149	0.151	0.131	317				E. faecalis	70	100	252	0.605	0.585	0.533
0.327	M5				0.046	0.047	0.027	319				E. faecalis	70	200	254	0.58	0.56	0.535
0.347	M6				0.012	0.009	0	320				B. longum	37	0	255	0.233	0.186	0.22
0.264	O4	0.273	158		0.013	0.01	0.006	321				B. longum	CAM	0	256	0.184	0.162	0.166
0.317	O5				0.011	0.012	0.005	322				B. longum	37	0	257	0.196	0.169	0.18
0.238	O6				0.009	0.012	0.003	323				B. longum	CAM	0	258	0.158	0.188	0.169
-0.001	P1	-0.004	16		0.008	0.018	0.002	324				B. longum	37	6.25	259	0.193	0.197	0.178
-0.001	P2				0.013	0.018	0.003	325				B. longum	CAM	6.25	260	0.015	0.045	0.038
-0.009	P3				0.013	0.027	-0.001	326				B. longum	37	12.5	261	0.151	0.188	0.166
0.36	A7	0.364	160		0.018	0.02	0.004	327				B. longum	CAM	12.5	262	0.011	0.019	0.015
0.351	A8				0.013	0.019	0.002	328				B. longum	37	25	263	0.147	0.142	0.185
0.38	A9				0.018	0.011	0.003	329				B. longum	CAM	25	264	0.004	0.005	0.014
0.371	C7	0.386	162		0.702	0.666	0.045	33				B. longum	37	50	265	0.178	0.154	0.171
0.392	C8				0.012	0.018	0.003	330				B. longum	CAM	50	266	0.006	0.008	0.021
0.397	C9				0.019	0.008	0.002	331				B. longum	37	100	267	0.183	0.144	0.167
0.332	E7	0.352	164		0.012	0.012	0.004	332				B. longum	CAM	100	268	0.007	0.001	0.013
0.373	E8				0.014	0.006	0.012	333				B. longum	37	200	269	0.208	0.163	0.133
0.351	E9				0.01	0.003	-0.002	334				B. longum	CAM	200	270	0.009	0.005	0.004
0.399	G7	0.397	166		0.026	0.019	0.018	335				B. longum	68	0	271	0.207	0.221	0.222
0.402	G8				0.014	0.004	0.011	337				B. longum	68	0	273	0.186	0.169	0.205
0.388	G9				0.015	0	0.011	339				B. longum	68	6.25	275	0.191	0.181	0.181
0.353	I7	0.37	168		0.017	0.001	0.017	341				B. longum	68	12.5	277	0.189	0.176	0.191
0.379	I8				0.01	-0.001	0.009	343				B. longum	68	25	279	0.181	0.159	0.18
0.379	I9				0.009	0.002	0.004	345				B. longum	68	50	281	0.179	0.182	0.179
0.649	A4	0.645	17		0.005	0.001	0.004	347				B. longum	68	100	283	0.174	0.157	0.16
0.617	A5				0.006	-0.002	-0.001	349				B. longum	68	200	285	0.091	0.074	0.089
0.669	A6				0.698	0.696	0.681	35				B. longum	94	0	287	0.229	0.234	0.242
0.32	K7	0.339	170		0.015	0.018	0.019	351				B. longum	94	0	289	0.2	0.21	0.189
0.309	K8				0.004	0.035	0.005	353				B. longum	94	6.25	291	0.211	0.2	0.194
0.388	K9				0.005	0.016	0	355				B. longum	94	12.5	293	0.204	0.214	0.192
0.393	M7	0.336	172		0.012	0.022	0.001	357				B. longum	94	25	295	0.164	0.208	0.174
0.281	M8				0.005	0.01	0.004	359				B. longum	94	50	297	0.157	0.197	0.161
0.333	M9				0.008	0.009	0.001	361				B. longum	94	100	299	0.158	0.172	0.156
0.336	O7	0.299	174		0.004	0.007	0.007	363				B. longum	94	200	301	0.171	0.155	0.149
0.27	O8				0.008	0.011	0	365				B. longum	70	0	303	0.233	0.204	0.206
0.291	O9				0.026	0.028	0.025	367				B. longum	70	0	305	0.188	0.176	0.144
0.389	A10	0.392	176		0.021	0.004	0.012	369				B. longum	70	6.25	307	0.212	0.183	0.181
0.384	A11				0.653	0.701	0.709	37				B. longum	70	12.5	309	0.193	0.177	0.207
0.403	A12				0.015	0	0.013	371				B. longum	70	25	311	0.185	0.193	0.208
0.415	C10	0.381	178		0.025	0	0.023	373				B. longum	70	50	313	0.17	0.175	0.194
0.332	C11				0.014	0.001	0.013	375				B. longum	70	100	315	0.165	0.174	0.18
0.396	C12				0.01	0.002	0.009	377				B. longum	70	200	317	0.149	0.151	0.131
0.39	E10	0.361	180		0.005	-0.001	0.001	379
0.352	E11				0.013	-0.003	-0.003	381
0.341	E12				0.003	-0.001	-0.004	382
0.376	G10	0.356	182		-0.009	-0.004	-0.007	383
0.322	G11				-0.008	-0.004	-0.008	384
0.37	G12				-0.009	-0.006	-0.009	385
0.365	I10	0.346	184		-0.009	-0.003	-0.009	386
0.324	I11				-0.009	-0.002	-0.01	387
0.349	I12				-0.009	0.002	-0.008	388
0.344	K10	0.342	186		-0.009	0.003	-0.009	389
0.342	K11				0.701	0.721	0.704	39
0.339	K12				-0.009	-0.005	-0.007	390
0.296	M10	0.307	188		-0.009	-0.006	-0.009	391
0.287	M11				-0.009	-0.006	-0.007	392
0.34	M12				-0.008	-0.008	-0.009	393
0.673	C4	0.675	19		-0.009	-0.007	-0.008	394
0.661	C5				-0.008	-0.009	-0.009	395
0.69	C6				-0.009	-0.009	-0.009	396
0.325	O10	0.305	190		-0.008	-0.01	-0.01	397
0.299	O11				-0.001	-0.004	-0.002	398
0.291	O12				-0.004	-0.008	-0.002	400
0.646	A13	0.618	192		-0.002	-0.008	-0.002	402
0.605	A14				0	-0.009	0.002	404
0.603	A15				-0.006	-0.01	-0.005	406
0.584	B13	0.595	193		-0.006	-0.01	-0.006	408
0.605	B15				0.668	0.7	0.694	41
					-0.005	-0.008	-0.006	410
0.609	C13	0.603	194		-0.008	-0.01	-0.007	412
0.614	C14				0.005	0.004	0.015	414
0.584	C15				-0.007	0	-0.006	416
0.572	D13	0.594	195		-0.009	0.001	-0.008	418
0.602	D14				-0.01	0.008	-0.008	420
0.608	D15				-0.009	-0.001	0.001	422
0.586	E13	0.593	196		-0.008	-0.005	-0.005	424
0.606	E14				-0.008	-0.004	-0.006	426
0.588	E15				-0.008	-0.007	-0.005	428
0.395	F13	0.403	197		0.715	0.721	0.728	43
0.42	F14				0.013	0.009	0.009	430
0.393	F15				0	-0.005	0.003	432
0.596	G13	0.599	198		0	-0.009	0	434
0.615	G14				0.008	-0.009	0.007	436
0.586	G15				-0.001	-0.01	0.004	438
0.227	H13	0.251	199		-0.003	-0.009	-0.002	440
0.296	H14				-0.004	-0.007	-0.003	442
0.229	H15				-0.006	-0.008	-0.006	444
0.589	I13	0.6	200		0.039	0.025	0.032	446
0.625	I14				0.014	0.014	0	447
0.585	I15				0.013	0.02	0.01	448
0.151	J13	0.159	201		0.008	0.016	0.01	449
0.167	J14				0.687	0.699	0.698	45
0.16	J15				0.002	0.019	0.011	450
0.593	K13	0.593	202		0.005	0.022	0.003	451
0.601	K14				0.008	0.025	0.003	452
0.586	K15				0.009	0.031	0.003	453
0.025	L13	0.026	203		0.005	0.018	0.005	454
0.029	L14				0.005	0.013	0.004	455
0.024	L15				0.014	0.01	0.007	456
0.603	M13	0.604	204		0.002	0.009	0.005	457
0.609	M14				0.009	0.012	0.007	458
0.599	M15				0.002	0.008	0.003	459
0.006	N13	0.007	205		0.009	0.013	0.006	460
0.009	N14				-0.003	0	-0.003	461
0.007	N15				0.015	0.021	0.028	462
0.602	O13	0.605	206		0.015	0.012	0.022	464
0.615	O14				0.017	0.007	0.019	466
0.599	O15				0.025	0.008	0.029	468
0.001	P13	0.002	207		0.646	0.777	0.688	47
0.001	P14				0.014	0.005	0.018	470
0.005	P15				0.009	0.005	0.012	472
0.583	A16	0.593	208		0.011	0.003	0.011	474
0.576	A17				0.009	0.004	0.005	476
0.619	A18				0.039	0.032	0.086	478
0.668	E4	0.647	21		0.009	0.017	0.03	480
0.619	E5				0.01	0.018	0.029	482
0.654	E6				0.01	0.034	0.023	484
0.587	C16	0.581	210		0.003	0.018	0.022	486
0.586	C17				0.004	0.011	0.023	488
0.569	C18				0.319	0.665	0.74	49
0.586	E16	0.581	212		0.007	0.012	0.027	490
0.574	E17				0.01	0.008	0.016	492
0.582	E18				0.046	0.033	0.104	494
0.579	G16	0.581	214		0.022	0.013	0.025	496
0.584	G17				0.022	0.007	0.021	498
0.58	G18				0.037	0.009	0.038	500
0.57	I16	0.561	216		0.023	0.007	0.028	502
0.553	I17				0.015	0.007	0.016	504
0.56	I18				0.013	0.009	0.012	506
0.562	K16	0.552	218		0.017	0.009	0.007	508
0.546	K17				-0.015	-0.014	0.019	509
0.55	K18				0.695	0.681	0.703	51
0.552	M16	0.542	220		-0.014	-0.014	0.002	510
0.549	M17				0.069	0.097	0.021	511
0.526	M18				0.067	0.066	0.018	512
0.502	O16	0.497	222		0.055	0.057	0.019	513
0.5	O17				0.025	0.021	0.009	514
0.489	O18				0.052	0.036	0.02	515
0.68	A19	0.651	224		0.011	0.02	0.008	516
0.662	A20				0.035	0.026	0.022	517
0.61	A21				0.006	0.004	0.003	518
0.654	C19	0.634	226		0.035	0.026	0.024	519
0.633	C20				0.004	0.006	0.005	520
0.614	C21				0.043	0.022	0.022	521
0.606	E19	0.613	228		0.003	0.004	0.005	522
0.619	E20				0.05	0.021	0.02	523
0.615	E21				0.001	0.001	0.004	524
0.681	G4	0.679	23		0.084	0.043	0.091	525
0.67	G5				0.022	0.022	0.027	527
0.686	G6				0.022	0.022	0.026	529
0.622	G19	0.627	230		0.709	0.682	0.698	53
0.638	G20				0.029	0.025	0.033	531
0.62	G21				0.026	0.025	0.027	533
0.585	I19	0.593	232		0.023	0.025	0.026	535
0.605	I20				0.024	0.023	0.025	537
0.589	I21				0.021	0.022	0.02	539
0.583	K19	0.592	234		0.133	0.13	0.04	541
0.604	K20				0.022	0.049	0.031	543
0.59	K21				0.023	0.034	0.02	545
0.602	M19	0.6	236		0.022	0.043	0.026	547
0.606	M20				0.022	0.039	0.02	549
0.591	M21				0.695	0.699	0.729	55
0.586	O19	0.587	238		0.024	0.03	0.018	551
0.591	O20				0.023	0.029	0.027	553
0.584	O21				0.019	0.025	0.024	555
0.658	A22	0.638	240		0.06	0.147	-0.015	557
0.643	A23				0.036	0.023	0.031	559
0.614	A24				0.035	0.016	0.036	561
0.641	C22	0.593	242		0.049	0.029	0.042	563
0.592	C23				0.035	0.02	0.029	565
0.546	C24				0.026	0.017	0.023	567
0.622	E22	0.579	244		0.021	0.019	0.02	569
0.592	E23				0.686	0.691	0.727	57
0.524	E24				0.024	0.019	0.018	571
0.644	G22	0.608	246		0.727	0.71	0.691	59
0.601	G23				0.685	0.682	0.699	61
0.578	G24				0.678	0.685	0.668	63
0.611	I22	0.591	248		0.667	0.648	0.656	65
0.583	I23				0.723	0.564	0	66
0.579	I24				0.589	0.595	0.582	67
0.678	I4	0.67	25		0.724	0.59	0.587	68
0.66	I5				0.601	0.619	0.581	69
0.671	I6				0.071	0.03	0.011	70
0.607	K22	0.577	250		0.614	0.613	0.566	71
0.582	K23				0.015	0.02	0	72
0.543	K24				0.603	0.625	0.586	73
0.605	M22	0.575	252		0.008	0.006	-0.002	74
0.585	M23				0.585	0.599	0.556	75
0.533	M24				0.01	0.005	0.001	76
0.58	O22	0.558	254		0.585	0.589	0.545	77
0.56	O23				0.007	0	-0.001	78
0.535	O24				0.563	0.573	0.55	79
0.233	A1	0.213	255		-0.002	-0.005	-0.009	80
0.186	A2				0.647	0.671	0.62	81
0.22	A3				0.591	0.598	0.605	83
0.184	B1	0.171	256		0.599	0.585	0.604	85
0.162	B2				0.567	0.563	0.61	87
0.166	B3				0.565	0.539	0.577	89
0.196	C1	0.182	257		0.572	0.559	0.567	91
0.169	C2				0.579	0.537	0.565	93
0.18	C3				0.537	0.536	0.548	95
0.158	D1	0.172	258
0.188	D2
0.169	D3
0.193	E1	0.19	259
0.197	E2
0.178	E3
0.015	F1	0.033	260
0.045	F2
0.038	F3
0.151	G1	0.168	261
0.188	G2
0.166	G3
0.011	H1	0.015	262
0.019	H2
0.015	H3
0.147	I1	0.158	263
0.142	I2
0.185	I3
0.004	J1	0.008	264
0.005	J2
0.014	J3
0.178	K1	0.168	265
0.154	K2
0.171	K3
0.006	L1	0.012	266
0.008	L2
0.021	L3
0.183	M1	0.165	267
0.144	M2
0.167	M3
0.007	N1	0.007	268
0.001	N2
0.013	N3
0.208	O1	0.168	269
0.163	O2
0.133	O3
0.683	K4	0.674	27
0.67	K5
0.669	K6
0.009	P1	0.006	270
0.005	P2
0.004	P3
0.207	A4	0.217	271
0.221	A5
0.222	A6
0.186	C4	0.187	273
0.169	C5
0.205	C6
0.191	E4	0.185	275
0.181	E5
0.181	E6
0.189	G4	0.185	277
0.176	G5
0.191	G6
0.181	I4	0.173	279
0.159	I5
0.18	I6
0.179	K4	0.18	281
0.182	K5
0.179	K6
0.174	M4	0.164	283
0.157	M5
0.16	M6
0.091	O4	0.085	285
0.074	O5
0.089	O6
0.229	A7	0.235	287
0.234	A8
0.242	A9
0.2	C7	0.2	289
0.21	C8
0.189	C9
0.659	M4	0.66	29
0.639	M5
0.682	M6
0.211	E7	0.201	291
0.2	E8
0.194	E9
0.204	G7	0.203	293
0.214	G8
0.192	G9
0.164	I7	0.182	295
0.208	I8
0.174	I9
0.157	K7	0.172	297
0.197	K8
0.161	K9
0.158	M7	0.162	299
0.172	M8
0.156	M9
0.171	O7	0.158	301
0.155	O8
0.149	O9
0.233	A10	0.214	303
0.204	A11
0.206	A12
0.188	C10	0.169	305
0.176	C11
0.144	C12
0.212	E10	0.192	307
0.183	E11
0.181	E12
0.193	G10	0.192	309
0.177	G11
0.207	G12
0.655	O4	0.651	31
0.661	O5
0.638	O6
0.185	I10	0.195	311
0.193	I11
0.208	I12
0.17	K10	0.179	313
0.175	K11
0.194	K12
0.165	M10	0.173	315
0.174	M11
0.18	M12
0.149	O10	0.144	317
0.151	O11
0.131	O12
0.046	A13	0.04	319
0.047	A14
0.027	A15
0.012	B13	0.011	320
0.009	B15
0.013	C13	0.01	321
0.01	C14
0.006	C15
0.011	D13	0.009	322
0.012	D14
0.005	D15
0.009	E13	0.008	323
0.012	E14
0.003	E15
0.008	F13	0.01	324
0.018	F14
0.002	F15
0.013	G13	0.011	325
0.018	G14
0.003	G15
0.013	H13	0.013	326
0.027	H14
-0.001	H15
0.018	I13	0.014	327
0.02	I14
0.004	I15
0.013	J13	0.012	328
0.019	J14
0.002	J15
0.018	K13	0.011	329
0.011	K14
0.003	K15
0.702	A7	0.471	33
0.666	A8
0.045	A9
0.012	L13	0.011	330
0.018	L14
0.003	L15
0.019	M13	0.01	331
0.008	M14
0.002	M15
0.012	N13	0.009	332
0.012	N14
0.004	N15
0.014	O13	0.011	333
0.006	O14
0.012	O15
0.01	P13	0.004	334
0.003	P14
-0.002	P15
0.026	A16	0.021	335
0.019	A17
0.018	A18
0.014	C16	0.01	337
0.004	C17
0.011	C18
0.015	E16	0.009	339
0	E17
0.011	E18
0.017	G16	0.012	341
0.001	G17
0.017	G18
0.01	I16	0.006	343
-0.001	I17
0.009	I18
0.009	K16	0.005	345
0.002	K17
0.004	K18
0.005	M16	0.003	347
0.001	M17
0.004	M18
0.006	O16	0.001	349
-0.002	O17
-0.001	O18
0.698	C7	0.692	35
0.696	C8
0.681	C9
0.015	A19	0.017	351
0.018	A20
0.019	A21
0.004	C19	0.014	353
0.035	C20
0.005	C21
0.005	E19	0.007	355
0.016	E20
0	E21
0.012	G19	0.011	357
0.022	G20
0.001	G21
0.005	I19	0.006	359
0.01	I20
0.004	I21
0.008	K19	0.006	361
0.009	K20
0.001	K21
0.004	M19	0.006	363
0.007	M20
0.007	M21
0.008	O19	0.006	365
0.011	O20
0	O21
0.026	A22	0.026	367
0.028	A23
0.025	A24
0.021	C22	0.013	369
0.004	C23
0.012	C24
0.653	E7	0.688	37
0.701	E8
0.709	E9
0.015	E22	0.009	371
0	E23
0.013	E24
0.025	G22	0.016	373
0	G23
0.023	G24
0.014	I22	0.009	375
0.001	I23
0.013	I24
0.01	K22	0.007	377
0.002	K23
0.009	K24
0.005	M22	0.002	379
-0.001	M23
0.001	M24
0.013	O22	0.003	381
-0.003	O23
-0.003	O24
0.003	A1	-0.001	382
-0.001	A2
-0.004	A3
-0.009	B1	-0.007	383
-0.004	B2
-0.007	B3
-0.008	C1	-0.007	384
-0.004	C2
-0.008	C3
-0.009	D1	-0.008	385
-0.006	D2
-0.009	D3
-0.009	E1	-0.007	386
-0.003	E2
-0.009	E3
-0.009	F1	-0.007	387
-0.002	F2
-0.01	F3
-0.009	G1	-0.005	388
0.002	G2
-0.008	G3
-0.009	H1	-0.005	389
0.003	H2
-0.009	H3
0.701	G7	0.708	39
0.721	G8
0.704	G9
-0.009	I1	-0.007	390
-0.005	I2
-0.007	I3
-0.009	J1	-0.008	391
-0.006	J2
-0.009	J3
-0.009	K1	-0.007	392
-0.006	K2
-0.007	K3
-0.008	L1	-0.008	393
-0.008	L2
-0.009	L3
-0.009	M1	-0.008	394
-0.007	M2
-0.008	M3
-0.008	N1	-0.009	395
-0.009	N2
-0.009	N3
-0.009	O1	-0.009	396
-0.009	O2
-0.009	O3
-0.008	P1	-0.009	397
-0.01	P2
-0.01	P3
-0.001	A4	-0.003	398
-0.004	A5
-0.002	A6
-0.004	C4	-0.005	400
-0.008	C5
-0.002	C6
-0.002	E4	-0.004	402
-0.008	E5
-0.002	E6
0	G4	-0.002	404
-0.009	G5
0.002	G6
-0.006	I4	-0.007	406
-0.01	I5
-0.005	I6
-0.006	K4	-0.007	408
-0.01	K5
-0.006	K6
0.668	I7	0.688	41
0.7	I8
0.694	I9
-0.005	M4	-0.006	410
-0.008	M5
-0.006	M6
-0.008	O4	-0.009	412
-0.01	O5
-0.007	O6
0.005	A7	0.008	414
0.004	A8
0.015	A9
-0.007	C7	-0.004	416
0	C8
-0.006	C9
-0.009	E7	-0.005	418
0.001	E8
-0.008	E9
-0.01	G7	-0.003	420
0.008	G8
-0.008	G9
-0.009	I7	-0.003	422
-0.001	I8
0.001	I9
-0.008	K7	-0.006	424
-0.005	K8
-0.005	K9
-0.008	M7	-0.006	426
-0.004	M8
-0.006	M9
-0.008	O7	-0.007	428
-0.007	O8
-0.005	O9
0.715	K7	0.721	43
0.721	K8
0.728	K9
0.013	A10	0.01	430
0.009	A11
0.009	A12
0	C10	-0.001	432
-0.005	C11
0.003	C12
0	E10	-0.003	434
-0.009	E11
0	E12
0.008	G10	0.002	436
-0.009	G11
0.007	G12
-0.001	I10	-0.002	438
-0.01	I11
0.004	I12
-0.003	K10	-0.005	440
-0.009	K11
-0.002	K12
-0.004	M10	-0.005	442
-0.007	M11
-0.003	M12
-0.006	O10	-0.007	444
-0.008	O11
-0.006	O12
0.039	A13	0.032	446
0.025	A14
0.032	A15
0.014	B13	0.014	447
0.014	B15
0.013	C13	0.014	448
0.02	C14
0.01	C15
0.008	D13	0.012	449
0.016	D14
0.01	D15
0.687	M7	0.695	45
0.699	M8
0.698	M9
0.002	E13	0.011	450
0.019	E14
0.011	E15
0.005	F13	0.01	451
0.022	F14
0.003	F15
0.008	G13	0.012	452
0.025	G14
0.003	G15
0.009	H13	0.014	453
0.031	H14
0.003	H15
0.005	I13	0.009	454
0.018	I14
0.005	I15
0.005	J13	0.008	455
0.013	J14
0.004	J15
0.014	K13	0.01	456
0.01	K14
0.007	K15
0.002	L13	0.005	457
0.009	L14
0.005	L15
0.009	M13	0.009	458
0.012	M14
0.007	M15
0.002	N13	0.004	459
0.008	N14
0.003	N15
0.009	O13	0.009	460
0.013	O14
0.006	O15
-0.003	P13	-0.002	461
0	P14
-0.003	P15
0.015	A16	0.021	462
0.021	A17
0.028	A18
0.015	C16	0.016	464
0.012	C17
0.022	C18
0.017	E16	0.014	466
0.007	E17
0.019	E18
0.025	G16	0.021	468
0.008	G17
0.029	G18
0.646	O7	0.704	47
0.777	O8
0.688	O9
0.014	I16	0.012	470
0.005	I17
0.018	I18
0.009	K16	0.009	472
0.005	K17
0.012	K18
0.011	M16	0.008	474
0.003	M17
0.011	M18
0.009	O16	0.006	476
0.004	O17
0.005	O18
0.039	A19	0.053	478
0.032	A20
0.086	A21
0.009	C19	0.019	480
0.017	C20
0.03	C21
0.01	E19	0.019	482
0.018	E20
0.029	E21
0.01	G19	0.022	484
0.034	G20
0.023	G21
0.003	I19	0.014	486
0.018	I20
0.022	I21
0.004	K19	0.013	488
0.011	K20
0.023	K21
0.319	A10	0.574	49
0.665	A11
0.74	A12
0.007	M19	0.015	490
0.012	M20
0.027	M21
0.01	O19	0.011	492
0.008	O20
0.016	O21
0.046	A22	0.061	494
0.033	A23
0.104	A24
0.022	C22	0.02	496
0.013	C23
0.025	C24
0.022	E22	0.017	498
0.007	E23
0.021	E24
0.037	G22	0.028	500
0.009	G23
0.038	G24
0.023	I22	0.019	502
0.007	I23
0.028	I24
0.015	K22	0.013	504
0.007	K23
0.016	K24
0.013	M22	0.012	506
0.009	M23
0.012	M24
0.017	O22	0.011	508
0.009	O23
0.007	O24
-0.015	A1	-0.003	509
-0.014	A2
0.019	A3
0.695	C10	0.693	51
0.681	C11
0.703	C12
-0.014	B1	-0.009	510
-0.014	B2
0.002	B3
0.069	C1	0.063	511
0.097	C2
0.021	C3
0.067	D1	0.05	512
0.066	D2
0.018	D3
0.055	E1	0.044	513
0.057	E2
0.019	E3
0.025	F1	0.018	514
0.021	F2
0.009	F3
0.052	G1	0.036	515
0.036	G2
0.02	G3
0.011	H1	0.013	516
0.02	H2
0.008	H3
0.035	I1	0.028	517
0.026	I2
0.022	I3
0.006	J1	0.004	518
0.004	J2
0.003	J3
0.035	K1	0.028	519
0.026	K2
0.024	K3
0.004	L1	0.005	520
0.006	L2
0.005	L3
0.043	M1	0.029	521
0.022	M2
0.022	M3
0.003	N1	0.004	522
0.004	N2
0.005	N3
0.05	O1	0.03	523
0.021	O2
0.02	O3
0.001	P1	0.002	524
0.001	P2
0.004	P3
0.084	A4	0.073	525
0.043	A5
0.091	A6
0.022	C4	0.024	527
0.022	C5
0.027	C6
0.022	E4	0.023	529
0.022	E5
0.026	E6
0.709	E10	0.696	53
0.682	E11
0.698	E12
0.029	G4	0.029	531
0.025	G5
0.033	G6
0.026	I4	0.026	533
0.025	I5
0.027	I6
0.023	K4	0.025	535
0.025	K5
0.026	K6
0.024	M4	0.024	537
0.023	M5
0.025	M6
0.021	O4	0.021	539
0.022	O5
0.02	O6
0.133	A7	0.101	541
0.13	A8
0.04	A9
0.022	C7	0.034	543
0.049	C8
0.031	C9
0.023	E7	0.026	545
0.034	E8
0.02	E9
0.022	G7	0.03	547
0.043	G8
0.026	G9
0.022	I7	0.027	549
0.039	I8
0.02	I9
0.695	G10	0.708	55
0.699	G11
0.729	G12
0.024	K7	0.024	551
0.03	K8
0.018	K9
0.023	M7	0.026	553
0.029	M8
0.027	M9
0.019	O7	0.022	555
0.025	O8
0.024	O9
0.06	A10	0.064	557
0.147	A11
-0.015	A12
0.036	C10	0.03	559
0.023	C11
0.031	C12
0.035	E10	0.029	561
0.016	E11
0.036	E12
0.049	G10	0.04	563
0.029	G11
0.042	G12
0.035	I10	0.028	565
0.02	I11
0.029	I12
0.026	K10	0.022	567
0.017	K11
0.023	K12
0.021	M10	0.02	569
0.019	M11
0.02	M12
0.686	I10	0.701	57
0.691	I11
0.727	I12
0.024	O10	0.02	571
0.019	O11
0.018	O12
0.727	K10	0.709	59
0.71	K11
0.691	K12
0.685	M10	0.689	61
0.682	M11
0.699	M12
0.678	O10	0.677	63
0.685	O11
0.668	O12
0.667	A13	0.657	65
0.648	A14
0.656	A15
0.723	B13	0.644	66
0.564	B15
0.589	C13	0.588	67
0.595	C14
0.582	C15
0.724	D13	0.634	68
0.59	D14
0.587	D15
0.601	E13	0.6	69
0.619	E14
0.581	E15
0.071	F13	0.037	70
0.03	F14
0.011	F15
0.614	G13	0.598	71
0.613	G14
0.566	G15
0.015	H13	0.012	72
0.02	H14
0	H15
0.603	I13	0.605	73
0.625	I14
0.586	I15
0.008	J13	0.004	74
0.006	J14
-0.002	J15
0.585	K13	0.58	75
0.599	K14
0.556	K15
0.01	L13	0.006	76
0.005	L14
0.001	L15
0.585	M13	0.573	77
0.589	M14
0.545	M15
0.007	N13	0.002	78
0	N14
-0.001	N15
0.563	O13	0.562	79
0.573	O14
0.55	O15
-0.002	P13	-0.005	80
-0.005	P14
-0.009	P15
0.647	A16	0.646	81
0.671	A17
0.62	A18
0.591	C16	0.598	83
0.598	C17
0.605	C18
0.599	E16	0.596	85
0.585	E17
0.604	E18
0.567	G16	0.58	87
0.563	G17
0.61	G18
0.565	I16	0.56	89
0.539	I17
0.577	I18
0.572	K16	0.566	91
0.559	K17
0.567	K18
0.579	M16	0.56	93
0.537	M17
0.565	M18
0.537	O16	0.541	95
0.536	O17
0.548	O18

## Sheet: Sheet2
Sample	Bacterium	Compound		Concentration	Values					E. coli
2	E. coli	CAM	E. coli -CAM	0	0.77	0.645	0.653			Concentration	CAM	CAM	CAM	37	37	37	68	68	68	94	94	94	70	70	70
4	E. coli	CAM	E. coli -CAM	0	0.812	0.646	0.683			0	0.77	0.645	0.653	0.735	0.58	0.667	0.649	0.617	0.669	0.702	0.666	0.045	0.319	0.665	0.74
6	E. coli	CAM	E. coli -CAM	6.25	0.544	0.373	0.382			0	0.812	0.646	0.683	0.812	0.689	0.664	0.673	0.661	0.69	0.698	0.696	0.681	0.695	0.681	0.703
8	E. coli	CAM	E. coli -CAM	12.5	0.374	0.22	0.19			6.25	0.544	0.373	0.382	0.803	0.66	0.702	0.668	0.619	0.654	0.653	0.701	0.709	0.709	0.682	0.698
10	E. coli	CAM	E. coli -CAM	25	0.071	0.03	0.021			12.5	0.374	0.22	0.19	0.844	0.707	0.675	0.681	0.67	0.686	0.701	0.721	0.704	0.695	0.699	0.729
12	E. coli	CAM	E. coli -CAM	50	0.019	0.011	0.006			25	0.071	0.03	0.021	0.877	0.714	0.689	0.678	0.66	0.671	0.668	0.7	0.694	0.686	0.691	0.727
14	E. coli	CAM	E. coli -CAM	100	0.01	0.005	0.002			50	0.019	0.011	0.006	0.86	0.699	0.691	0.683	0.67	0.669	0.715	0.721	0.728	0.727	0.71	0.691
16	E. coli	CAM	E. coli -CAM	200	-0.001	-0.001	-0.009			100	0.01	0.005	0.002	0.856	0.675	0.696	0.659	0.639	0.682	0.687	0.699	0.698	0.685	0.682	0.699
1	E. coli	37	E. coli-37	0	0.735	0.58	0.667			200	-0.001	-0.001	-0.009	0.818	0.686	0.686	0.655	0.661	0.638	0.646	0.777	0.688	0.678	0.685	0.668
3	E. coli	37	E. coli-37	0	0.812	0.689	0.664
5	E. coli	37	E. coli-37	6.25	0.803	0.66	0.702			K. oxytoca
7	E. coli	37	E. coli-37	12.5	0.844	0.707	0.675			Concentration	CAM	CAM	CAM	37	37	37	68	68	68	94	94	94	70	70	70
9	E. coli	37	E. coli-37	25	0.877	0.714	0.689			0	0.723	0.564		0.667	0.648	0.656	0.647	0.671	0.62	0.594	0.593	0.655	0.594	0.575	0.607
11	E. coli	37	E. coli-37	50	0.86	0.699	0.691			0	0.724	0.59	0.587	0.589	0.595	0.582	0.591	0.598	0.605	0.586	0.571	0.575	0.574	0.536	0.558
13	E. coli	37	E. coli-37	100	0.856	0.675	0.696			6.25	0.071	0.03	0.011	0.601	0.619	0.581	0.599	0.585	0.604	0.572	0.564	0.553	0.56	0.549	0.571
15	E. coli	37	E. coli-37	200	0.818	0.686	0.686			12.5	0.015	0.02	0	0.614	0.613	0.566	0.567	0.563	0.61	0.567	0.559	0.536	0.568	0.424	0.602
17	E. coli	68	E. coli-68	0	0.649	0.617	0.669			25	0.008	0.006	-0.002	0.603	0.625	0.586	0.565	0.539	0.577	0.578	0.555	0.55	0.569	0.55	0.577
19	E. coli	68	E. coli -68	0	0.673	0.661	0.69			50	0.01	0.005	0.001	0.585	0.599	0.556	0.572	0.559	0.567	0.555	0.57	0.568	0.561	0.549	0.563
21	E. coli	68	E. coli-68	6.25	0.668	0.619	0.654			100	0.007	0	-0.001	0.585	0.589	0.545	0.579	0.537	0.565	0.55	0.568	0.565	0.556	0.569	0.566
23	E. coli	68	E. coli -68	12.5	0.681	0.67	0.686			200	-0.002	-0.005	-0.009	0.563	0.573	0.55	0.537	0.536	0.548	0.597	0.565	0.575	0.574	0.555	0.57
25	E. coli	68	E. coli-68	25	0.678	0.66	0.671
27	E. coli	68	E. coli -68	50	0.683	0.67	0.669			L. rhamnosus
29	E. coli	68	E. coli-68	100	0.659	0.639	0.682			Concentration	CAM	CAM	CAM	37	37	37	68	68	68	94	94	94	70	70	70
31	E. coli	68	E. coli -68	200	0.655	0.661	0.638			0	0.403	0.374	0.365	0.369	0.373	0.371	0.32	0.436	0.385	0.36	0.351	0.38	0.389	0.384	0.403
33	E. coli	94	E. coli-94	0	0.702	0.666	0.045			0	0.381	0.395	0.389	0.368	0.395	0.409	0.436	0.354	0.377	0.371	0.392	0.397	0.415	0.332	0.396
35	E. coli	94	E. coli -94	0	0.698	0.696	0.681			6.25	0.258	0.335	0.292	0.332	0.363	0.339	0.367	0.374	0.39	0.332	0.373	0.351	0.39	0.352	0.341
37	E. coli	94	E. coli-94	6.25	0.653	0.701	0.709			12.5	0.054	0.087	0.066	0.373	0.385	0.362	0.395	0.379	0.397	0.399	0.402	0.388	0.376	0.322	0.37
39	E. coli	94	E. coli -94	12.5	0.701	0.721	0.704			25	0.009	0.015	0.014	0.341	0.385	0.385	0.38	0.386	0.406	0.353	0.379	0.379	0.365	0.324	0.349
41	E. coli	94	E. coli-94	25	0.668	0.7	0.694			50	0.003	0.005	0.002	0.322	0.381	0.368	0.319	0.389	0.324	0.32	0.309	0.388	0.344	0.342	0.339
43	E. coli	94	E. coli -94	50	0.715	0.721	0.728			100	-0.001	0.001	0	0.4	0.369	0.354	0.336	0.327	0.347	0.393	0.281	0.333	0.296	0.287	0.34
45	E. coli	94	E. coli-94	100	0.687	0.699	0.698			200	-0.002	-0.002	-0.003	0.419	0.37	0.372	0.264	0.317	0.238	0.336	0.27	0.291	0.325	0.299	0.291
47	E. coli	94	E. coli -94	200	0.646	0.777	0.688
49	E. coli	70	E. coli-70	0	0.319	0.665	0.74			E. faecalis
51	E. coli	70	E. coli -70	0	0.695	0.681	0.703			Concentration	CAM	CAM	CAM	37	37	37	68	68	68	94	94	94	70	70	70
53	E. coli	70	E. coli-70	6.25	0.709	0.682	0.698			0	0.584	0.605		0.646	0.605	0.603	0.583	0.576	0.619	0.68	0.662	0.61	0.658	0.643	0.614
55	E. coli	70	E. coli -70	12.5	0.695	0.699	0.729			0	0.572	0.602	0.608	0.609	0.614	0.584	0.587	0.586	0.569	0.654	0.633	0.614	0.641	0.592	0.546
57	E. coli	70	E. coli-70	25	0.686	0.691	0.727			6.25	0.395	0.42	0.393	0.586	0.606	0.588	0.586	0.574	0.582	0.606	0.619	0.615	0.622	0.592	0.524
59	E. coli	70	E. coli -70	50	0.727	0.71	0.691			12.5	0.227	0.296	0.229	0.596	0.615	0.586	0.579	0.584	0.58	0.622	0.638	0.62	0.644	0.601	0.578
61	E. coli	70	E. coli-70	100	0.685	0.682	0.699			25	0.151	0.167	0.16	0.589	0.625	0.585	0.57	0.553	0.56	0.585	0.605	0.589	0.611	0.583	0.579
63	E. coli	70	E. coli -70	200	0.678	0.685	0.668			50	0.025	0.029	0.024	0.593	0.601	0.586	0.562	0.546	0.55	0.583	0.604	0.59	0.607	0.582	0.543
66	K. oxytoca	CAM	K. oxytoca-CAM	0	0.723	0.564				100	0.006	0.009	0.007	0.603	0.609	0.599	0.552	0.549	0.526	0.602	0.606	0.591	0.605	0.585	0.533
68	K. oxytoca	CAM	K. oxytoca-CAM	0	0.724	0.59	0.587			200	0.001	0.001	0.005	0.602	0.615	0.599	0.502	0.5	0.489	0.586	0.591	0.584	0.58	0.56	0.535
70	K. oxytoca	CAM	K. oxytoca-CAM	6.25	0.071	0.03	0.011
72	K. oxytoca	CAM	K. oxytoca-CAM	12.5	0.015	0.02	0			B. longum
74	K. oxytoca	CAM	K. oxytoca-CAM	25	0.008	0.006	-0.002			Concentration	CAM	CAM	CAM	37	37	37	68	68	68	94	94	94	70	70	70
76	K. oxytoca	CAM	K. oxytoca-CAM	50	0.01	0.005	0.001			0	0.184	0.162	0.166	0.233	0.186	0.22	0.207	0.221	0.222	0.229	0.234	0.242	0.233	0.204	0.206
78	K. oxytoca	CAM	K. oxytoca-CAM	100	0.007	0	-0.001			0	0.158	0.188	0.169	0.196	0.169	0.18	0.186	0.169	0.205	0.2	0.21	0.189	0.188	0.176	0.144
80	K. oxytoca	CAM	K. oxytoca-CAM	200	-0.002	-0.005	-0.009			6.25	0.015	0.045	0.038	0.193	0.197	0.178	0.191	0.181	0.181	0.211	0.2	0.194	0.212	0.183	0.181
65	K. oxytoca	37	K. oxytoca-37	0	0.667	0.648	0.656			12.5	0.011	0.019	0.015	0.151	0.188	0.166	0.189	0.176	0.191	0.204	0.214	0.192	0.193	0.177	0.207
67	K. oxytoca	37	K. oxytoca-37	0	0.589	0.595	0.582			25	0.004	0.005	0.014	0.147	0.142	0.185	0.181	0.159	0.18	0.164	0.208	0.174	0.185	0.193	0.208
69	K. oxytoca	37	K. oxytoca-37	6.25	0.601	0.619	0.581			50	0.006	0.008	0.021	0.178	0.154	0.171	0.179	0.182	0.179	0.157	0.197	0.161	0.17	0.175	0.194
71	K. oxytoca	37	K. oxytoca-37	12.5	0.614	0.613	0.566			100	0.007	0.001	0.013	0.183	0.144	0.167	0.174	0.157	0.16	0.158	0.172	0.156	0.165	0.174	0.18
73	K. oxytoca	37	K. oxytoca-37	25	0.603	0.625	0.586			200	0.009	0.005	0.004	0.208	0.163	0.133	0.091	0.074	0.089	0.171	0.155	0.149	0.149	0.151	0.131
75	K. oxytoca	37	K. oxytoca-37	50	0.585	0.599	0.556
77	K. oxytoca	37	K. oxytoca-37	100	0.585	0.589	0.545
79	K. oxytoca	37	K. oxytoca-37	200	0.563	0.573	0.55
81	K. oxytoca	68	K. oxytoca-68	0	0.647	0.671	0.62
83	K. oxytoca	68	K. oxytoca-68	0	0.591	0.598	0.605
85	K. oxytoca	68	K. oxytoca-68	6.25	0.599	0.585	0.604
87	K. oxytoca	68	K. oxytoca-68	12.5	0.567	0.563	0.61
89	K. oxytoca	68	K. oxytoca-68	25	0.565	0.539	0.577
91	K. oxytoca	68	K. oxytoca-68	50	0.572	0.559	0.567
93	K. oxytoca	68	K. oxytoca-68	100	0.579	0.537	0.565
95	K. oxytoca	68	K. oxytoca-68	200	0.537	0.536	0.548
97	K. oxytoca	94	K. oxytoca-94	0	0.594	0.593	0.655
99	K. oxytoca	94	K. oxytoca-94	0	0.586	0.571	0.575
101	K. oxytoca	94	K. oxytoca-94	6.25	0.572	0.564	0.553
103	K. oxytoca	94	K. oxytoca-94	12.5	0.567	0.559	0.536
105	K. oxytoca	94	K. oxytoca-94	25	0.578	0.555	0.55
107	K. oxytoca	94	K. oxytoca-94	50	0.555	0.57	0.568
109	K. oxytoca	94	K. oxytoca-94	100	0.55	0.568	0.565
111	K. oxytoca	94	K. oxytoca-94	200	0.597	0.565	0.575
113	K. oxytoca	70	K. oxytoca-70	0	0.594	0.575	0.607
115	K. oxytoca	70	K. oxytoca-70	0	0.574	0.536	0.558
117	K. oxytoca	70	K. oxytoca-70	6.25	0.56	0.549	0.571
119	K. oxytoca	70	K. oxytoca-70	12.5	0.568	0.424	0.602
121	K. oxytoca	70	K. oxytoca-70	25	0.569	0.55	0.577
123	K. oxytoca	70	K. oxytoca-70	50	0.561	0.549	0.563
125	K. oxytoca	70	K. oxytoca-70	100	0.556	0.569	0.566
127	K. oxytoca	70	K. oxytoca-70	200	0.574	0.555	0.57
129	L. rhamnosus	CAM	L. rhamnosus-CAM	0	0.403	0.374	0.365
131	L. rhamnosus	CAM	L. rhamnosus-CAM	0	0.381	0.395	0.389
133	L. rhamnosus	CAM	L. rhamnosus-CAM	6.25	0.258	0.335	0.292
135	L. rhamnosus	CAM	L. rhamnosus-CAM	12.5	0.054	0.087	0.066
137	L. rhamnosus	CAM	L. rhamnosus-CAM	25	0.009	0.015	0.014
139	L. rhamnosus	CAM	L. rhamnosus-CAM	50	0.003	0.005	0.002
141	L. rhamnosus	CAM	L. rhamnosus-CAM	100	-0.001	0.001	0
143	L. rhamnosus	CAM	L. rhamnosus-CAM	200	-0.002	-0.002	-0.003
128	L. rhamnosus	37	L. rhamnosus-37	0	0.369	0.373	0.371
130	L. rhamnosus	37	L. rhamnosus-37	0	0.368	0.395	0.409
132	L. rhamnosus	37	L. rhamnosus-37	6.25	0.332	0.363	0.339
134	L. rhamnosus	37	L. rhamnosus-37	12.5	0.373	0.385	0.362
136	L. rhamnosus	37	L. rhamnosus-37	25	0.341	0.385	0.385
138	L. rhamnosus	37	L. rhamnosus-37	50	0.322	0.381	0.368
140	L. rhamnosus	37	L. rhamnosus-37	100	0.4	0.369	0.354
142	L. rhamnosus	37	L. rhamnosus-37	200	0.419	0.37	0.372
144	L. rhamnosus	68	L. rhamnosus-68	0	0.32	0.436	0.385
146	L. rhamnosus	68	L. rhamnosus-68	0	0.436	0.354	0.377
148	L. rhamnosus	68	L. rhamnosus-68	6.25	0.367	0.374	0.39
150	L. rhamnosus	68	L. rhamnosus-68	12.5	0.395	0.379	0.397
152	L. rhamnosus	68	L. rhamnosus-68	25	0.38	0.386	0.406
154	L. rhamnosus	68	L. rhamnosus-68	50	0.319	0.389	0.324
156	L. rhamnosus	68	L. rhamnosus-68	100	0.336	0.327	0.347
158	L. rhamnosus	68	L. rhamnosus-68	200	0.264	0.317	0.238
160	L. rhamnosus	94	L. rhamnosus-94	0	0.36	0.351	0.38
162	L. rhamnosus	94	L. rhamnosus-94	0	0.371	0.392	0.397
164	L. rhamnosus	94	L. rhamnosus-94	6.25	0.332	0.373	0.351
166	L. rhamnosus	94	L. rhamnosus-94	12.5	0.399	0.402	0.388
168	L. rhamnosus	94	L. rhamnosus-94	25	0.353	0.379	0.379
170	L. rhamnosus	94	L. rhamnosus-94	50	0.32	0.309	0.388
172	L. rhamnosus	94	L. rhamnosus-94	100	0.393	0.281	0.333
174	L. rhamnosus	94	L. rhamnosus-94	200	0.336	0.27	0.291
176	L. rhamnosus	70	L. rhamnosus-70	0	0.389	0.384	0.403
178	L. rhamnosus	70	L. rhamnosus-70	0	0.415	0.332	0.396
180	L. rhamnosus	70	L. rhamnosus-70	6.25	0.39	0.352	0.341
182	L. rhamnosus	70	L. rhamnosus-70	12.5	0.376	0.322	0.37
184	L. rhamnosus	70	L. rhamnosus-70	25	0.365	0.324	0.349
186	L. rhamnosus	70	L. rhamnosus-70	50	0.344	0.342	0.339
188	L. rhamnosus	70	L. rhamnosus-70	100	0.296	0.287	0.34
190	L. rhamnosus	70	L. rhamnosus-70	200	0.325	0.299	0.291
193	E. faecalis	CAM	E. faecalis-CAM	0	0.584	0.605
195	E. faecalis	CAM	E. faecalis-CAM	0	0.572	0.602	0.608
197	E. faecalis	CAM	E. faecalis-CAM	6.25	0.395	0.42	0.393
199	E. faecalis	CAM	E. faecalis-CAM	12.5	0.227	0.296	0.229
201	E. faecalis	CAM	E. faecalis-CAM	25	0.151	0.167	0.16
203	E. faecalis	CAM	E. faecalis-CAM	50	0.025	0.029	0.024
205	E. faecalis	CAM	E. faecalis-CAM	100	0.006	0.009	0.007
207	E. faecalis	CAM	E. faecalis-CAM	200	0.001	0.001	0.005
192	E. faecalis	37	E. faecalis-37	0	0.646	0.605	0.603
194	E. faecalis	37	E. faecalis-37	0	0.609	0.614	0.584
196	E. faecalis	37	E. faecalis-37	6.25	0.586	0.606	0.588
198	E. faecalis	37	E. faecalis-37	12.5	0.596	0.615	0.586
200	E. faecalis	37	E. faecalis-37	25	0.589	0.625	0.585
202	E. faecalis	37	E. faecalis-37	50	0.593	0.601	0.586
204	E. faecalis	37	E. faecalis-37	100	0.603	0.609	0.599
206	E. faecalis	37	E. faecalis-37	200	0.602	0.615	0.599
208	E. faecalis	68	E. faecalis-68	0	0.583	0.576	0.619
210	E. faecalis	68	E. faecalis-68	0	0.587	0.586	0.569
212	E. faecalis	68	E. faecalis-68	6.25	0.586	0.574	0.582
214	E. faecalis	68	E. faecalis-68	12.5	0.579	0.584	0.58
216	E. faecalis	68	E. faecalis-68	25	0.57	0.553	0.56
218	E. faecalis	68	E. faecalis-68	50	0.562	0.546	0.55
220	E. faecalis	68	E. faecalis-68	100	0.552	0.549	0.526
222	E. faecalis	68	E. faecalis-68	200	0.502	0.5	0.489
224	E. faecalis	94	E. faecalis-94	0	0.68	0.662	0.61
226	E. faecalis	94	E. faecalis-94	0	0.654	0.633	0.614
228	E. faecalis	94	E. faecalis-94	6.25	0.606	0.619	0.615
230	E. faecalis	94	E. faecalis-94	12.5	0.622	0.638	0.62
232	E. faecalis	94	E. faecalis-94	25	0.585	0.605	0.589
234	E. faecalis	94	E. faecalis-94	50	0.583	0.604	0.59
236	E. faecalis	94	E. faecalis-94	100	0.602	0.606	0.591
238	E. faecalis	94	E. faecalis-94	200	0.586	0.591	0.584
240	E. faecalis	70	E. faecalis-70	0	0.658	0.643	0.614
242	E. faecalis	70	E. faecalis-70	0	0.641	0.592	0.546
244	E. faecalis	70	E. faecalis-70	6.25	0.622	0.592	0.524
246	E. faecalis	70	E. faecalis-70	12.5	0.644	0.601	0.578
248	E. faecalis	70	E. faecalis-70	25	0.611	0.583	0.579
250	E. faecalis	70	E. faecalis-70	50	0.607	0.582	0.543
252	E. faecalis	70	E. faecalis-70	100	0.605	0.585	0.533
254	E. faecalis	70	E. faecalis-70	200	0.58	0.56	0.535
256	B. longum	CAM	B. longum-CAM	0	0.184	0.162	0.166
258	B. longum	CAM	B. longum-CAM	0	0.158	0.188	0.169
260	B. longum	CAM	B. longum-CAM	6.25	0.015	0.045	0.038
262	B. longum	CAM	B. longum-CAM	12.5	0.011	0.019	0.015
264	B. longum	CAM	B. longum-CAM	25	0.004	0.005	0.014
266	B. longum	CAM	B. longum-CAM	50	0.006	0.008	0.021
268	B. longum	CAM	B. longum-CAM	100	0.007	0.001	0.013
270	B. longum	CAM	B. longum-CAM	200	0.009	0.005	0.004
255	B. longum	37	B. longum-37	0	0.233	0.186	0.22
257	B. longum	37	B. longum-37	0	0.196	0.169	0.18
259	B. longum	37	B. longum-37	6.25	0.193	0.197	0.178
261	B. longum	37	B. longum-37	12.5	0.151	0.188	0.166
263	B. longum	37	B. longum-37	25	0.147	0.142	0.185
265	B. longum	37	B. longum-37	50	0.178	0.154	0.171
267	B. longum	37	B. longum-37	100	0.183	0.144	0.167
269	B. longum	37	B. longum-37	200	0.208	0.163	0.133
271	B. longum	68	B. longum-68	0	0.207	0.221	0.222
273	B. longum	68	B. longum-68	0	0.186	0.169	0.205
275	B. longum	68	B. longum-68	6.25	0.191	0.181	0.181
277	B. longum	68	B. longum-68	12.5	0.189	0.176	0.191
279	B. longum	68	B. longum-68	25	0.181	0.159	0.18
281	B. longum	68	B. longum-68	50	0.179	0.182	0.179
283	B. longum	68	B. longum-68	100	0.174	0.157	0.16
285	B. longum	68	B. longum-68	200	0.091	0.074	0.089
287	B. longum	94	B. longum-94	0	0.229	0.234	0.242
289	B. longum	94	B. longum-94	0	0.2	0.21	0.189
291	B. longum	94	B. longum-94	6.25	0.211	0.2	0.194
293	B. longum	94	B. longum-94	12.5	0.204	0.214	0.192
295	B. longum	94	B. longum-94	25	0.164	0.208	0.174
297	B. longum	94	B. longum-94	50	0.157	0.197	0.161
299	B. longum	94	B. longum-94	100	0.158	0.172	0.156
301	B. longum	94	B. longum-94	200	0.171	0.155	0.149
303	B. longum	70	B. longum-70	0	0.233	0.204	0.206
305	B. longum	70	B. longum-70	0	0.188	0.176	0.144
307	B. longum	70	B. longum-70	6.25	0.212	0.183	0.181
309	B. longum	70	B. longum-70	12.5	0.193	0.177	0.207
311	B. longum	70	B. longum-70	25	0.185	0.193	0.208
313	B. longum	70	B. longum-70	50	0.17	0.175	0.194
315	B. longum	70	B. longum-70	100	0.165	0.174	0.18
317	B. longum	70	B. longum-70	200	0.149	0.151	0.131
