# Supplementary material for: A small molecule inhibitor prevents gut bacterial genotoxin production
Source: Nat Chem Biol. 2022 Oct 17;19(2):159–67. doi: 10.1038/s41589-022-01147-8 (PMC9889270; doi:10.1038/s41589-022-01147-8)
Supplement: Source Data Extended Data Fig. 6 — Raw luminescence measurements used to determine HeLa cell viability. [file 41589_2022_1147_MOESM9_ESM.xlsx]

## Sheet: MRV03-107_HeLa_viability_read1
Software Version	3.02.1
Experiment File Path:	C:\Users\Public\Documents\Experiments\MRV\MRV03-107_HeLa_viability_read1.xpt
Protocol File Path:	C:\Users\Public\Documents\Protocols\MRV\WhiteWall_Lum_5minreading.prt
Plate Number	Plate 1
Date	2021-03-20
Time	09:34:58
Reader Type:	Synergy HTX
Reader Serial Number:	1702271C
Reading Type	Reader
Procedure Details
Plate Type	Corning 96 well flat bottom (Use plate lid)
Well Selection	Runtime
Eject plate on completion
Set Temperature	Setpoint 25ｰC	Gradient 0 ｰC
Start Kinetic	Runtime 0:05:00 (HH:MM:SS)	Interval 0:01:40	4 Reads
Read	Luminescence Endpoint
	Full Plate
	Integration Time: 0:01.00 (MM:SS.ss)
	Filter Set 1
	Emission: Hole
	Optics: Top	Gain: 135
	Read Speed: Normal	Delay: 100 msec
	Extended Dynamic Range
	Read Height: 4.5 mm
End Kinetic
Lum
Time	B1	B2	B3	B4	B5	B6	B7	B8	B9	B10	B11	B12	C1	C2	C3	C4	C5	C6	C7	C8	C9	C10	C11	C12	D1	D2	D3	D4	D5	D6	D7	D8	D9	D10	D11	D12	E1	E2	E3	E4	E5	E6	E7	E8	E9	E10	E11	E12
00:00:00	39708	36777	33904	33292	34706	31886	36795	36832	38253	38536	38791	37995	38880	36813	35502	36736	36585	38229	38524	38742	41574	37338	36991	38042	38923	38534	35417	38124	36181	37177	37403	40791	40346	39865	40522	39964	38511	36858	36224	37097	36250	38016	35738	36065	37939	36612	39957	42030
00:01:40	42259	38841	35938	34763	36499	33500	39233	39252	40734	41145	40955	40724	40617	37806	36491	38782	38049	39528	40410	40716	43214	39150	38422	40364	40922	39989	36857	39529	37512	38684	38756	42400	42191	41150	41563	41805	39967	38076	37651	38248	37489	39165	36813	37352	39221	37826	40934	43435
00:03:20	43477	39698	36631	35426	37710	34060	39266	40040	41334	41997	41910	41345	40791	38274	36723	38689	38236	40362	40681	40818	43460	39387	39069	40734	40947	40481	37070	39670	37739	38801	38788	42536	42455	41776	42220	41169	40130	38547	37737	38087	37523	39170	37095	37939	39462	38337	41033	42940
00:05:00	42475	39395	36379	35363	37233	33900	39442	40099	40801	41715	41622	40247	40330	38054	36892	38709	38185	39938	40550	41138	44185	39424	39312	40398	40649	40201	36801	39430	37335	38741	38792	42481	42147	41113	42064	40722	39042	38167	37315	37724	37280	39009	36667	37644	39110	37817	40753	42509
Results
	1	2	3	4	5	6	7	8	9	10	11	12
A	?????	?????	?????	?????	?????	?????	?????	?????	?????	?????	?????	?????	Max V [Lum]
	?????	?????	?????	?????	?????	?????	?????	?????	?????	?????	?????	?????	R-Squared [Lum]
	?????	?????	?????	?????	?????	?????	?????	?????	?????	?????	?????	?????	t at Max V [Lum]
	?????	?????	?????	?????	?????	?????	?????	?????	?????	?????	?????	?????	Lagtime [Lum]
B	1530600	1238400	1220400	882600	1075800	968400	1462800	1452000	1488600	1565400	1298400	1637400	Max V [Lum]
	1	1	1	1	1	1	1	1	1	1	1	1	R-Squared [Lum]
	00:00:50	00:00:50	00:00:50	00:00:50	00:00:50	00:00:50	00:00:50	00:00:50	00:00:50	00:00:50	00:00:50	00:00:50	t at Max V [Lum]
	00:00:00	00:00:00	00:00:00	00:00:00	00:00:00	00:00:00	00:00:00	00:00:00	00:00:00	00:00:00	00:00:00	00:00:00	Lagtime [Lum]
C	1042200	595800	593400	1227600	878400	779400	1131600	1184400	984000	1087200	858600	1393200	Max V [Lum]
	1	1	1	1	1	1	1	1	1	1	1	1	R-Squared [Lum]
	00:00:50	00:00:50	00:00:50	00:00:50	00:00:50	00:00:50	00:00:50	00:00:50	00:00:50	00:00:50	00:00:50	00:00:50	t at Max V [Lum]
	00:00:00	00:00:00	00:00:00	00:00:00	00:00:00	00:00:00	00:00:00	00:00:00	00:00:00	00:00:00	00:00:00	00:00:00	Lagtime [Lum]
D	1199400	873000	864000	843000	798600	904200	811800	965400	1107000	771000	624600	1104600	Max V [Lum]
	1	1	1	1	1	1	1	1	1	1	1	1	R-Squared [Lum]
	00:00:50	00:00:50	00:00:50	00:00:50	00:00:50	00:00:50	00:00:50	00:00:50	00:00:50	00:00:50	00:00:50	00:00:50	t at Max V [Lum]
	00:00:00	00:00:00	00:00:00	00:00:00	00:00:00	00:00:00	00:00:00	00:00:00	00:00:00	00:00:00	00:00:00	00:00:00	Lagtime [Lum]
E	873600	730800	856200	690600	743400	689400	645000	772200	769200	728400	586200	843000	Max V [Lum]
	1	1	1	1	1	1	1	1	1	1	1	1	R-Squared [Lum]
	00:00:50	00:00:50	00:00:50	00:00:50	00:00:50	00:00:50	00:00:50	00:00:50	00:00:50	00:00:50	00:00:50	00:00:50	t at Max V [Lum]
	00:00:00	00:00:00	00:00:00	00:00:00	00:00:00	00:00:00	00:00:00	00:00:00	00:00:00	00:00:00	00:00:00	00:00:00	Lagtime [Lum]
F	16800	2418600	952800	496800	297600	156600	1920600	922800	378000	81600	115800	12000	Max V [Lum]
	1	1	1	1	1	1	1	1	1	1	1	1	R-Squared [Lum]
	00:00:50	00:00:50	00:00:50	00:00:50	00:00:50	00:00:50	00:00:50	00:00:50	00:00:50	00:00:50	00:00:50	00:00:50	t at Max V [Lum]
	00:00:00	00:00:00	00:00:00	00:00:00	00:00:00	00:00:00	00:00:00	00:00:00	00:00:00	00:00:00	00:00:00	00:00:00	Lagtime [Lum]
G	-13800	-1589400	749400	-293400	122400	151800	1893600	712800	-394800	88800	121200	6000	Max V [Lum]
	1	1	1	1	1	1	1	1	1	1	1	1	R-Squared [Lum]
	00:04:10	00:04:10	00:00:50	00:04:10	00:00:50	00:00:50	00:00:50	00:00:50	00:04:10	00:00:50	00:00:50	00:04:10	t at Max V [Lum]
	00:02:19	00:04:34	00:00:00	?????	00:00:00	00:00:00	00:00:00	00:00:00	00:04:33	00:00:00	00:00:00	00:03:00	Lagtime [Lum]
H	?????	?????	?????	?????	?????	?????	?????	?????	?????	?????	?????	?????	Max V [Lum]
	?????	?????	?????	?????	?????	?????	?????	?????	?????	?????	?????	?????	R-Squared [Lum]
	?????	?????	?????	?????	?????	?????	?????	?????	?????	?????	?????	?????	t at Max V [Lum]
	?????	?????	?????	?????	?????	?????	?????	?????	?????	?????	?????	?????	Lagtime [Lum]
	37			68			94			70				37			68			69			70
10 uM	43477	39698	36631	35426	37710	34060	39266	40040	41334	41997	41910	41345	10 uM	111.479	101.79	93.9256	90.8359	96.6923	87.3333	100.682	102.667	105.985	107.685	107.462	106.013
1 uM	40791	38274	36723	38689	38236	40362	40681	40818	43460	39387	39069	40734	1 uM	104.592	98.1385	94.1615	99.2026	98.041	103.492	104.31	104.662	111.436	100.992	100.177	104.446
0.1 uM	40947	40481	37070	39670	37739	38801	38788	42536	42455	41776	42220	41169	0.1 uM	104.992	103.797	95.0513	101.718	96.7667	99.4897	99.4564	109.067	108.859	107.118	108.256	105.562
	40130	38547	37737	38087	37523	39170	37095	37939	39462	38337	41033	42940		102.897	98.8385	96.7615	97.659	96.2128	100.436	95.1154	97.2795	101.185	98.3	105.213	110.103
														39000	1683.77	4.31735
														Avg	Stddev	%stddev
		cells plated
	STDs	10000	5000	2500	1250	625		10000	104237	107431	102967	108139
		104237	52093	23444	12398	7079		5000	52093	55837	53660	55724
		107431	55837	24939	12859	5937		2500	23444	24939	24001	24998
		102967	53660	24001	13290	5886		1250	12398	12859	13290	12930
		108139	55724	24998	12930	5947		625	7079	5937	5886	5947
[truncated: 20 more columns]
