# Supplementary material for: A small molecule inhibitor prevents gut bacterial genotoxin production
Source: Nat Chem Biol. 2022 Oct 17;19(2):159–67. doi: 10.1038/s41589-022-01147-8 (PMC9889270; doi:10.1038/s41589-022-01147-8)
Supplement: Source Data Extended Data Fig. 8 — Raw fluorescence measurements for ZmaM cleavage of a fluorogenic substrate upon treatment with 1–4. [file 41589_2022_1147_MOESM10_ESM.xlsx]

## Sheet: Sheet1
Inhibitor	1	1	1	1	1	1	1	1	1	1	1	1	1	1	1	1	1	1	1	1	1	1	1	1	2	2	2	2	2	2	2	2	2	2	2	2	2	2	2	2	2	2	2	2	2	2	2	2	3
concentration (nM)	100000	10000	1000	100	10	1	0.1	0.01	100000	10000	1000	100	10	1	0.1	0.01	100000	10000	1000	100	10	1	0.1	0.01	100000	10000	1000	100	10	1	0.1	0.01	100000	10000	1000	100	10	1	0.1	0.01	100000	10000	1000	100	10	1	0.1	0.01	100000
Time	A2	A4	A6	A8	A10	A12	A14	A16	E2	E4	E6	E8	E10	E12	E14	E16	I2	I4	I6	I8	I10	I12	I14	I16	B2	B4	B6	B8	B10	B12	B14	B16	F2	F4	F6	F8	F10	F12	F14	F16	J2	J4	J6	J8	J10	J12	J14	J16	C2
00:00:00	15	15	16	21	22	24	23	25	24	26	26	25	24	25	25	23	25	25	17	18	23	19	26	26	16	15	1	18	16	18	17	18	26	23	23	22	17	17	23	19	25	23	23	24	25	27	27	20	23
00:02:00	23	20	19	24	24	26	27	27	25	26	26	26	25	27	28	27	26	28	25	21	25	21	27	27	19	20	19	20	19	20	19	19	25	23	23	23	18	20	28	22	27	26	24	25	25	27	27	20	24
00:04:00	21	19	19	26	27	31	32	31	24	26	26	26	25	30	30	31	26	26	24	20	26	24	31	31	19	17	18	19	20	23	23	23	26	25	25	25	21	23	31	23	27	26	25	26	29	32	31	23	25
00:06:00	20	19	18	26	28	36	36	36	27	28	28	28	26	32	34	34	27	28	26	21	27	26	36	35	19	18	18	18	20	26	25	25	27	26	26	26	22	25	35	24	28	26	25	26	28	34	35	24	24
00:08:00	21	20	19	28	29	40	43	42	26	27	27	28	28	38	40	40	27	28	25	23	29	31	43	42	20	18	18	20	23	30	30	28	27	25	26	27	23	28	42	29	27	26	25	28	32	41	43	29	26
00:10:00	21	20	20	28	31	46	49	47	26	27	28	29	30	43	45	45	27	28	26	23	31	35	49	48	20	18	18	21	24	34	33	33	27	25	26	28	23	33	47	33	28	27	25	27	34	47	47	35	26
00:12:00	21	20	19	29	33	52	54	52	29	28	29	30	30	47	48	51	28	28	27	23	32	40	55	54	20	18	19	20	25	38	38	37	28	27	28	28	26	35	54	35	29	27	25	29	36	53	54	36	26
00:14:00	24	21	20	29	33	55	60	57	27	28	28	29	33	54	55	59	29	30	28	24	34	43	60	59	21	20	21	23	28	43	41	41	28	26	27	28	26	41	62	42	30	29	28	30	39	58	60	42	26
00:16:00	21	21	20	30	36	63	67	63	29	28	28	30	33	59	60	66	29	30	27	24	35	47	67	67	21	19	20	21	29	48	47	47	30	29	29	30	29	45	69	44	30	29	29	31	41	65	66	43	26
00:18:00	23	22	21	30	37	68	73	69	28	28	28	32	37	67	67	74	29	30	29	24	35	52	74	74	20	19	20	22	30	52	51	51	29	28	28	30	31	49	79	51	30	29	29	31	43	72	73	48	26
00:20:00	23	22	20	30	38	73	80	75	27	27	28	32	38	73	73	82	30	32	30	26	40	58	82	81	21	21	21	22	31	57	56	55	31	29	30	32	32	55	87	55	30	28	28	30	45	79	81	58	27
00:22:00	20	21	21	32	41	81	88	84	27	27	29	32	39	78	79	90	31	32	29	25	39	61	89	87	20	19	21	23	34	63	62	61	30	30	31	31	35	59	95	60	32	30	31	32	47	84	87	56	29
00:24:00	20	21	21	32	43	86	94	89	29	29	29	32	40	83	84	95	31	31	30	25	40	65	95	95	21	20	21	24	36	69	66	65	31	30	30	32	34	61	102	63	30	29	30	33	50	91	95	61	29
00:26:00	22	23	23	32	44	91	99	94	30	30	31	34	42	89	90	101	30	32	30	28	43	71	102	101	22	21	22	24	36	72	69	69	31	30	29	31	36	66	110	68	30	30	29	32	51	98	101	66	27
00:28:00	22	22	22	32	44	95	104	99	29	30	30	33	42	94	96	108	30	30	30	25	44	75	109	108	21	20	21	24	37	76	73	73	31	30	30	31	38	70	118	71	32	31	31	34	54	104	107	68	28
00:30:00	21	23	22	33	47	102	112	106	28	29	30	34	45	100	102	115	32	32	32	28	45	78	115	112	21	20	22	25	40	81	79	78	29	30	30	32	39	75	127	78	32	31	31	33	55	108	111	72	29
00:32:00	22	22	21	32	48	107	117	112	30	31	32	36	45	104	106	120	30	31	31	28	47	84	121	120	20	20	21	25	41	86	82	82	32	31	32	33	41	78	134	79	31	30	29	34	57	114	120	78	29
00:34:00	23	24	23	34	50	111	121	116	29	30	30	34	47	110	113	127	32	33	31	27	48	86	125	125	22	22	24	26	41	88	84	84	31	31	32	34	42	83	143	85	33	31	31	34	59	119	123	80	28
00:36:00	23	24	23	34	50	115	126	121	30	32	31	35	47	114	116	132	31	32	31	27	49	91	132	132	22	22	23	26	43	93	89	88	33	32	31	33	43	84	147	86	31	31	30	34	60	126	130	85	28
00:38:00	22	23	23	35	53	121	132	127	30	31	30	35	48	119	122	139	31	32	32	29	52	94	137	137	22	21	22	25	43	97	92	93	31	31	32	34	45	90	158	92	33	32	31	35	60	128	135	87	28
00:40:00	23	23	24	35	55	125	137	130	30	32	31	37	52	126	127	144	32	34	32	29	53	99	143	142	22	22	22	25	44	101	96	96	31	30	30	33	45	93	165	96	32	31	30	34	63	135	142	92	29
00:42:00	23	22	22	35	56	130	143	137	30	31	31	38	53	130	132	150	31	32	31	28	52	101	148	148	21	22	22	26	47	106	100	99	31	30	31	34	46	97	173	100	32	32	32	36	65	141	146	94	30
00:44:00	24	22	22	34	56	134	147	141	29	31	31	37	54	134	137	156	34	34	32	29	54	104	152	151	22	23	23	27	48	109	103	102	31	30	31	35	48	101	180	103	34	32	32	36	66	144	150	96	30
00:46:00	25	24	23	34	57	137	150	144	31	31	31	36	54	137	140	161	33	33	32	28	54	108	156	156	22	24	24	27	49	112	105	105	33	32	33	35	67	104	187	106	34	32	31	35	67	149	154	100	28
00:48:00	23	22	22	35	58	142	156	150	29	30	31	36	56	142	145	166	33	34	31	28	56	111	162	162	23	22	24	28	50	117	109	108	32	31	33	36	67	107	193	109	34	32	32	35	68	153	158	103	29
00:50:00	23	23	22	36	62	147	161	155	32	32	32	37	57	146	149	170	33	33	31	28	57	115	167	167	22	21	23	27	51	120	113	113	34	33	33	35	68	110	200	112	33	32	33	37	71	158	164	106	31
00:52:00	24	23	23	35	62	151	165	158	30	32	31	36	57	150	153	177	33	34	33	30	59	118	171	171	22	23	24	28	52	124	114	115	33	33	33	35	69	112	207	116	34	33	32	36	71	161	168	109	30
00:54:00	24	23	22	36	63	154	169	163	30	32	32	38	60	156	158	181	32	33	31	29	60	122	177	177	22	22	23	27	52	127	118	119	32	31	31	35	70	116	214	120	33	32	33	37	74	167	173	112	31
00:56:00	24	25	24	37	66	159	172	166	32	33	33	38	60	158	161	185	32	33	32	31	63	126	181	181	23	22	24	27	52	129	120	121	34	33	33	36	72	119	221	122	33	33	33	37	73	170	177	115	29
00:58:00	25	25	24	37	67	162	176	170	30	32	33	39	62	163	166	190	32	33	32	30	64	129	185	186	22	23	24	28	54	133	123	123	34	33	32	36	72	120	226	121	33	30	32	36	75	176	183	118	30
01:00:00	25	24	22	36	67	166	181	175	30	31	32	38	63	167	171	196	33	33	32	30	64	132	190	191	22	23	24	28	56	136	126	127	32	32	32	35	75	125	235	126	33	32	33	38	77	180	187	121	31
01:02:00	25	25	23	37	69	170	183	179	31	32	33	39	65	172	174	200	32	34	33	31	66	136	194	195	23	23	23	27	54	139	127	129	33	31	31	35	75	127	241	128	33	32	32	37	78	183	191	124	29
01:04:00	24	24	23	37	70	173	188	183	30	32	32	38	65	174	179	205	32	33	32	30	66	138	198	199	23	23	25	29	57	143	132	132	32	32	32	36	78	131	249	130	33	33	33	39	79	187	194	126	30
01:06:00	26	24	23	37	72	177	192	187	31	32	32	39	66	179	182	211	32	34	32	31	68	141	203	203	23	23	25	28	57	146	134	135	32	32	33	37	79	134	254	137	33	32	33	37	80	192	199	130	30
01:08:00	24	24	24	37	73	180	196	191	31	31	33	39	69	183	186	215	34	35	34	32	70	144	205	206	23	24	24	28	58	148	136	137	33	32	31	36	80	136	262	142	32	32	32	37	81	195	202	131	30
01:10:00	25	25	23	38	74	185	200	194	32	33	34	40	70	187	190	218	34	35	33	31	70	146	209	210	24	23	23	27	58	151	139	141	33	32	33	36	81	139	268	143	34	33	32	37	81	198	205	133	29
01:12:00	24	24	23	37	75	189	203	198	32	33	33	39	70	189	193	223	34	35	33	31	71	149	212	214	24	24	24	28	59	155	142	144	34	33	34	37	81	141	274	145	34	33	33	37	82	200	208	133	30
01:14:00	23	25	24	39	79	195	209	202	32	33	34	40	71	193	196	227	34	35	33	31	72	152	217	220	23	22	23	27	59	158	145	148	34	33	33	36	82	143	279	148	34	33	34	39	85	206	214	137	30
01:16:00	24	24	24	38	78	196	212	204	31	31	32	39	73	197	202	233	32	34	33	32	74	157	222	224	23	24	24	29	62	161	147	149	33	32	33	37	85	148	287	152	33	33	32	38	85	210	218	142	31
01:18:00	24	23	23	38	81	200	216	208	32	33	34	41	75	201	204	236	32	33	32	32	75	160	226	227	22	22	24	28	63	165	151	153	34	33	34	37	84	149	292	154	33	33	32	38	86	213	222	143	30
01:20:00	26	25	24	38	81	204	219	211	31	33	34	41	76	205	209	241	33	35	34	33	77	162	230	231	22	23	23	27	63	165	152	155	33	31	32	36	85	153	300	158	33	33	32	38	87	217	226	146	31
01:22:00	25	24	24	38	83	207	223	216	31	33	34	41	77	208	212	245	34	36	34	33	78	165	232	235	22	23	24	28	63	167	154	157	33	32	33	36	85	155	305	160	35	33	33	38	87	220	227	148	31
01:24:00	25	25	28	24	84	211	227	218	32	33	34	42	78	212	216	248	35	34	32	31	78	168	237	240	22	23	24	28	65	169	156	160	35	34	34	37	87	156	310	162	34	33	33	39	90	225	233	151	31
01:26:00	26	25	25	39	86	214	230	221	32	32	34	41	79	216	221	254	33	34	33	33	80	172	241	243	23	23	25	29	65	171	158	162	33	32	33	37	89	161	318	166	34	33	33	39	90	229	237	154	30
01:28:00	23	24	24	39	87	218	234	226	32	32	33	41	79	219	224	259	34	35	33	31	80	174	245	248	24	24	25	29	65	175	161	165	33	33	35	38	91	163	325	168	34	35	35	40	91	232	239	155	31
01:30:00	25	24	24	39	88	221	236	229	32	32	32	41	82	222	227	263	34	36	35	34	83	177	247	251	24	24	24	29	66	178	163	167	33	32	33	38	91	167	331	172	34	33	33	38	91	234	242	158	30
01:32:00	25	24	25	41	92	227	242	234	31	33	34	42	84	227	230	267	33	35	34	33	84	181	253	256	22	23	23	30	66	181	167	171	33	32	33	38	92	168	338	174	33	33	33	38	93	239	247	161	32
01:34:00	25	25	25	41	92	231	244	235	32	32	33	41	83	229	235	271	35	36	34	33	84	182	255	257	23	24	24	30	65	183	167	172	33	32	32	38	94	171	342	177	33	34	34	40	95	243	251	162	31
01:36:00	25	26	24	40	93	232	247	240	32	34	35	43	85	232	237	274	34	35	35	34	87	186	259	261	24	24	25	31	67	187	170	174	34	34	34	38	94	174	348	179	35	35	35	39	94	245	253	165	31
01:38:00	26	24	24	40	94	237	252	245	31	33	34	43	87	237	241	279	35	36	34	33	86	188	262	265	23	23	24	31	69	192	174	176	34	32	33	37	94	177	355	182	35	35	35	40	97	248	257	167	32
01:40:00	26	25	24	40	94	240	256	247	33	34	35	42	88	239	243	282	34	35	34	33	87	192	266	270	24	26	24	30	69	192	174	179	35	34	34	38	95	178	359	185	33	34	35	41	97	252	261	169	30
01:42:00	26	26	25	41	97	243	258	250	32	32	35	42	88	244	248	288	36	37	35	34	89	194	268	273	24	24	25	30	69	195	177	180	34	32	33	38	96	181	368	189	35	35	35	40	98	255	263	171	32
01:44:00	24	24	24	40	98	246	264	256	32	32	34	42	89	247	252	291	35	36	34	34	90	196	273	277	23	25	25	30	71	199	180	184	34	32	33	38	97	184	374	191	34	34	35	40	99	258	268	174	32
01:46:00	24	25	25	42	101	251	267	260	32	33	34	43	92	251	255	296	33	35	33	33	91	201	277	281	22	24	23	31	70	202	184	187	33	33	34	39	99	188	380	194	36	35	35	41	100	263	271	176	32
01:48:00	26	26	25	41	101	253	269	262	33	33	33	43	91	252	258	299	35	35	33	34	91	202	280	285	25	25	25	32	72	204	184	188	35	35	35	40	99	189	385	196	35	35	35	41	101	266	275	178	31
01:50:00	25	25	24	41	101	257	272	265	33	34	35	44	94	257	262	302	35	36	34	34	93	204	283	288	24	24	24	32	73	207	186	191	34	33	34	39	101	193	392	194	36	35	35	40	100	269	278	181	31
01:52:00	25	24	26	42	105	262	277	269	32	33	34	42	94	260	265	307	36	36	35	35	95	208	286	291	23	23	23	31	77	214	190	195	35	35	35	40	101	195	396	195	34	35	35	40	101	270	281	183	33
01:54:00	26	26	26	43	107	265	281	273	33	33	34	43	95	263	268	311	34	34	34	35	97	212	292	296	23	23	24	30	78	228	193	198	34	34	35	41	103	198	403	199	35	34	33	40	103	275	285	186	33
01:56:00	25	25	25	42	107	268	284	277	33	32	34	43	97	267	272	315	34	35	35	35	99	215	295	299	23	25	24	32	80	231	195	200	34	33	34	39	103	201	409	201	34	34	33	39	103	278	289	189	33
01:58:00	24	25	25	41	108	271	288	280	34	35	35	44	99	270	274	318	34	35	35	36	100	219	298	303	24	27	25	31	80	234	196	201	35	33	34	39	103	202	414	204	35	35	35	42	105	282	292	191	32
02:00:00	25	26	25	42	109	273	290	282	33	34	35	44	100	274	279	323	35	36	35	37	100	221	301	306	24	26	24	32	80	236	198	202	36	34	36	40	105	205	421	208	35	35	34	41	106	285	295	193	31
02:02:00	27	25	26	43	110	277	293	286	33	33	34	44	101	277	282	327	35	35	34	35	100	223	304	311	25	26	26	30	81	241	201	205	35	33	34	39	105	208	425	210	35	34	34	41	107	288	299	196	30
02:04:00	25	25	26	45	114	283	297	290	34	35	36	45	102	280	283	329	36	36	35	36	102	224	307	313	24	23	23	31	82	244	204	209	36	35	36	40	106	210	431	212	36	35	35	40	106	290	301	197	32
02:06:00	25	25	26	44	115	286	302	294	36	34	36	44	102	282	287	333	35	36	35	37	105	229	312	317	24	26	24	29	82	246	206	213	35	34	35	40	107	212	437	214	35	34	35	41	108	294	306	201	32
02:08:00	25	25	26	43	115	289	305	297	34	34	35	45	105	287	291	338	36	36	34	36	104	231	314	321	22	25	24	32	84	252	210	214	34	34	35	41	109	216	444	219	37	35	36	41	108	297	307	202	33
02:10:00	27	27	27	44	117	292	307	299	34	35	35	44	104	290	294	341	34	36	35	37	107	235	318	325	24	27	25	33	84	253	211	215	36	35	34	40	109	218	446	220	35	34	35	41	109	301	312	205	31
02:12:00	25	25	25	43	118	296	313	304	34	34	36	46	107	293	298	345	35	38	36	37	108	237	320	328	23	25	24	33	85	258	214	219	36	35	35	40	109	221	452	223	35	34	34	41	110	304	315	207	33
02:14:00	24	25	26	44	120	300	315	308	34	34	35	44	107	296	301	349	36	37	35	36	108	239	323	331	24	26	25	34	82	262	217	222	35	35	35	41	111	224	459	226	36	36	36	42	111	307	318	208	33
02:16:00	26	26	27	44	120	301	317	310	34	34	35	45	108	299	303	352	36	36	35	36	109	241	327	334	25	24	27	33	87	264	218	223	36	35	36	41	112	227	465	228	36	36	37	43	113	310	322	211	32
02:18:00	28	27	28	45	123	306	321	314	34	34	34	45	110	302	308	357	36	37	36	37	111	245	331	338	23	25	25	33	82	268	222	227	36	36	37	41	113	229	470	230	36	35	35	41	112	312	325	213	33
02:20:00	24	26	27	46	125	310	325	316	34	35	36	47	113	307	311	360	35	36	35	38	114	249	335	343	23	25	25	32	87	255	224	229	35	34	35	39	113	231	476	235	35	34	35	42	113	317	328	217	33
02:22:00	26	26	28	46	125	313	328	320	34	33	35	46	113	311	315	365	35	36	35	37	112	250	337	347	23	25	25	33	83	275	227	232	35	34	35	41	115	236	483	238	37	35	36	42	114	318	329	217	33
02:24:00	26	25	27	44	126	316	332	324	34	34	35	45	114	313	317	368	36	36	36	37	114	254	340	349	23	26	25	35	90	261	229	233	36	36	36	42	115	240	484	238	36	37	38	44	116	323	333	219	32
02:26:00	26	26	25	44	127	318	334	327	36	36	37	46	115	315	319	370	35	35	35	37	116	257	346	354	25	27	27	35	85	282	230	234	37	36	35	41	115	234	492	242	36	34	35	41	116	327	340	225	32
02:28:00	28	28	27	46	129	321	337	329	36	37	38	47	117	318	323	373	35	36	34	38	116	261	348	358	26	27	26	33	90	264	232	238	36	36	36	42	116	237	496	245	35	35	36	43	118	330	342	226	32
02:30:00	26	27	29	46	131	325	341	333	34	34	34	45	117	323	329	381	37	38	37	38	119	263	350	358	25	28	27	34	86	287	236	239	35	35	37	43	119	240	502	247	36	35	34	41	117	330	343	226	32
02:32:00	28	28	28	46	131	328	343	336	36	36	38	48	121	326	330	381	36	38	37	40	120	265	354	363	25	25	26	33	91	271	238	244	36	35	35	40	117	241	506	248	37	36	36	42	117	334	346	230	32
02:34:00	25	25	25	45	133	333	349	342	36	35	35	46	118	328	332	386	37	39	37	40	122	269	357	365	24	27	29	35	89	296	242	248	37	36	37	42	120	245	514	253	36	34	35	41	118	338	351	233	33
02:36:00	27	27	28	46	134	335	350	342	35	36	36	47	120	332	335	389	34	35	35	38	123	272	362	372	26	27	26	35	94	278	243	248	37	36	37	42	120	248	519	256	35	35	36	43	121	342	355	235	31
02:38:00	25	26	26	46	136	339	355	348	34	34	35	47	123	336	341	395	35	37	37	40	125	276	364	375	24	24	27	36	91	303	250	258	35	35	35	41	121	257	527	260	36	35	35	43	120	344	358	237	33
02:40:00	26	27	28	47	138	343	358	348	35	36	37	47	123	338	343	397	36	38	38	40	125	278	367	377	25	27	26	34	95	284	267	262	37	36	36	42	121	263	528	262	37	35	35	43	121	347	361	240	32
02:42:00	28	27	29	48	139	345	361	353	34	34	35	47	125	343	347	403	36	37	37	41	127	281	370	381	25	28	28	36	92	309	254	277	34	33	36	42	123	257	537	266	37	36	37	43	121	351	364	242	33
02:44:00	28	26	27	47	140	348	365	358	34	35	37	50	127	347	350	405	36	38	37	39	126	282	373	384	24	27	27	36	99	292	277	277	37	35	35	41	123	259	542	270	38	37	38	44	123	353	367	242	34
02:46:00	28	28	27	47	140	353	367	361	34	34	37	49	128	349	353	408	35	36	35	38	127	286	378	389	24	28	29	36	94	316	262	281	36	34	35	41	124	260	547	273	36	35	36	43	124	357	370	246	35
02:48:00	26	26	28	48	144	358	373	362	35	35	36	47	129	353	357	413	35	36	35	39	129	289	380	392	25	27	26	34	98	297	283	283	37	35	36	41	125	264	553	274	36	35	35	43	125	359	374	249	33
02:50:00	27	27	28	47	144	359	374	365	34	35	36	48	130	356	360	417	35	37	37	41	132	293	383	395	25	28	27	36	95	323	263	275	36	35	35	42	126	268	558	278	37	36	36	43	125	362	376	251	34
02:52:00	27	28	29	48	146	363	377	367	36	36	38	49	132	359	362	418	35	37	37	41	133	296	386	399	26	27	27	35	100	302	282	292	36	34	35	42	126	269	562	281	37	35	36	44	126	366	380	255	32
02:54:00	27	28	30	50	149	367	382	373	35	36	38	50	134	363	366	423	35	37	37	42	134	298	390	402	24	26	25	34	95	328	273	292	35	35	36	43	128	273	570	284	37	36	37	44	126	368	383	255	33
02:56:00	27	29	29	50	150	371	385	375	37	36	37	49	132	364	369	426	36	36	36	40	135	302	393	407	25	27	26	35	101	309	294	294	37	36	38	44	128	275	572	285	37	35	35	44	128	372	386	259	33
02:58:00	28	27	27	48	150	373	389	380	34	35	37	50	136	369	373	430	37	38	36	41	135	303	394	409	24	27	28	36	99	337	291	296	37	35	36	41	129	277	580	291	37	37	38	45	129	375	389	260	35
03:00:00	26	28	28	50	152	376	391	382	35	35	36	49	136	372	376	433	37	37	36	39	136	306	398	414	26	27	27	37	103	316	290	298	36	34	35	42	130	280	584	302	36	36	37	46	130	378	393	262	33
Inhibitor	1	1	1	1	1	1	1	1	1	1	1	1	1	1	1	1	1	1	1	1	1	1	1	1	2	2	2	2	2	2	2	2	2	2	2	2	2	2	2	2	2	2	2	2	2	2	2	2	3
concentration (nM)	100000	10000	1000	100	10	1	0.1	0.01	100000	10000	1000	100	10	1	0.1	0.01	100000	10000	1000	100	10	1	0.1	0.01	100000	10000	1000	100	10	1	0.1	0.01	100000	10000	1000	100	10	1	0.1	0.01	100000	10000	1000	100	10	1	0.1	0.01	100000
	26	27	29	46	131	325	341	333
	34	34	34	45	117	323	329	381
	37	38	37	38	119	263	350	358
	25	28	27	34	86	287	236	239
	35	35	37	43	119	240	502	247
	36	35	34	41	117	330	343	226
	32	25	26	42	85	301	352	260
	36	32	14	35	82	300	361	366
	37	36	28	29	62	230	273	311
	26	28	42	113	213	277	258	284
	34	35	41	142	307	396	279	529
	39	40	59	221	303	283	332	319
															1			2			3			4
100000	26	34	37	25	35	36	32	36	37	26	34	39		100000	-2.51926	0.326023	1.39301	-2.87493	0.681683	1.03734	-0.385299	1.03734	1.39301	-2.51926	0.326023	2.10433
10000	27	34	38	28	35	35	25	32	36	28	35	40		10000	-2.1636	0.326023	1.74867	-1.80794	0.681683	0.681683	-2.87493	-0.385299	1.03734	-1.80794	0.681683	2.45999
1000	29	34	37	27	37	34	26	14	28	42	41	59		1000	-1.45228	0.326023	1.39301	-2.1636	1.39301	0.326023	-2.51926	-6.7872	-1.80794	3.17131	2.81565	9.21755
100	46	45	38	34	43	41	42	35	29	113	142	221		100	4.59395	4.23829	1.74867	0.326023	3.52697	2.81565	3.17131	0.681683	-1.45228	28.4232	38.7374	66.8346
10	131	117	119	86	119	117	85	82	62	213	307	303		10	34.8251	29.8459	30.5572	18.8204	30.5572	29.8459	18.4647	17.3977	10.2845	63.9893	97.4215	95.9988
1	325	323	263	287	240	330	301	300	230	277	396	283		1	103.823	103.112	81.7724	90.3082	73.5922	105.602	95.2875	94.9318	70.0356	86.7516	129.075	88.8856
0.1	341	329	350	236	502	343	352	361	273	258	279	332		0.1	109.514	105.246	112.715	72.1695	166.775	110.225	113.426	116.627	85.329	79.9941	87.463	106.313
0.01	333	381	358	239	247	226	260	366	311	284	529	319		0.01	106.669	123.74	115.56	73.2365	76.0818	68.6129	80.7054	118.405	98.8441	89.2413	176.378	101.689
[truncated: 75 more columns]
